# Supplementary material for: A novel WD40-repeat protein involved in formation of epidermal bladder cells in the halophyte quinoa
Source: Commun Biol. 2020 Sep 17;3:513. doi: 10.1038/s42003-020-01249-w (PMC7498606; doi:10.1038/s42003-020-01249-w)
Supplement: Supplementary file 3 — Supplementary Data 1 [file 42003_2020_1249_MOESM3_ESM.xlsx]

## Sheet: Supplementary Data 1
Supplementary Data 1
Summary of sequence reads less than half in rebc mutants
Gene position					Number of reads matched				Matched reads ratio
Chr	Start	End	Strand	Length	WT bulk of rebc1 heterozygous line	WT bulk of rebc2 heterozygous line	rebc bulk of rebc1 heterozygous line	rebc bulk of rebc2 heterozygous line	rebc1 (rebc bulk/WT bulk)	rebc2 (rebc bulk/WT bulk)	Gene anotation	Phytozome Acc. No.*1	NCBI Acc. No.	p-sort prediction*2
Chr01	18562677	18562951	+	275	18	33	0	0	0	0	MLP423: MLP-like protein 423	AUR62021482	XP_021723643	mito: 7, chlo: 4, cyto: 3
Chr05	79722092	79722397	-	306	21	20	1	0	0.047619	0	STPS: Probable sesquiterpene synthase	AUR62019353	XP_021729050	cyto: 9, nucl: 2, cysk: 1.5, cysk_plas: 1.5, mito: 1
Chr18	21813895	21814625	+	731	37	43	3	1	0.0810811	0.0232558	CRRSP55: Cysteine-rich repeat secretory protein 55	AUR62022132	XP_021749893	extr: 5, vacu: 4, E.R.: 2, golg: 2, plas: 1
Chr11	18261002	18261802	-	801	116	23	1	3	0.00862069	0.130435	7OMT: (R, S)-reticuline 7-O-methyltransferase	AUR62015345	XP_021721640	cysk: 9, cyto: 3, nucl: 2
Chr00	35396864	35397190	-	327	53	13	3	1	0.0566038	0.0769231	Protein of unknown function	AUR62021174	XP_021765115	extr: 11, mito: 1, vacu: 1, E.R.: 1
Chr07	97354889	97355619	+	731	50	29	2	3	0.04	0.103448	CRRSP55: Cysteine-rich repeat secretory protein 55	AUR62001196	XP_021719922	extr: 6, vacu: 4, mito: 1, plas: 1, E.R.: 1, golg: 1
Chr07	90434680	90434985	+	306	42	8	2	1	0.047619	0.125	Non-specific lipid-transfer protein	AUR62006383	XP_021723222	extr: 13, vacu: 1
Chr07	108466149	108466416	+	268	22	16	3	1	0.136364	0.0625	Major allergen Api g 1, isoallergen 2	AUR62025514	XP_021722279	cyto: 13, extr: 1
Chr02	34913119	34913763	-	645	57	54	13	0	0.22807	0	Protein of unknown function	AUR62028964	XP_021714982	cyto: 5, E.R.: 4, nucl: 2, mito: 2, pero: 1
Chr16	66662367	66663089	-	723	24	33	6	0	0.25	0	CLH1: Chlorophyllase-1	AUR62017347	XP_021735970	extr: 5, nucl: 3, chlo: 2, vacu: 2, cyto: 1, mito: 1
Chr17	65452686	65453198	-	513	49	66	9	4	0.183673	0.0606061	Protein of unknown function	AUR62008726	XP_021763034	cyto: 14
Chr15	60971526	60972437	-	912	153	54	19	9	0.124183	0.166667	Nigrin b	AUR62032929	XP_021750669	plas: 9.5, golg_plas: 6.5, golg: 2.5, vacu: 1, E.R.: 1
Chr04	5560224	5560543	+	320	37	6	13	0	0.351351	0	ntpR: Protein NtpR	AUR62009032	XP_021763606	chlo: 6.5, chlo_mito: 5, mito: 2.5, nucl: 2, extr: 2, cyto: 1
Chr13	7147390	7147554	-	165	176	99	25	20	0.142045	0.20202	Protein of unknown function	AUR62010822	XP_021754330	cyto: 12, nucl: 1, extr: 1
Chr00	127854243	127854869	-	627	22	34	4	6	0.181818	0.176471	Germin-like protein subfamily 3 member 3	AUR62036851	XP_021732194	extr: 4, vacu: 4, chlo: 2, E.R.: 2, nucl: 1.5, cyto_nucl: 1.5
Chr07	71940283	71940812	-	530	64	52	20	4	0.3125	0.0769231	STPS: Probable sesquiterpene synthase	AUR62006136	XP_021764447	cyto: 9, cysk: 1.5, cysk_plas: 1.5, nucl: 1, mito: 1, extr: 1
Chr03	74241902	74242759	-	858	40	75	9	11	0.225	0.146667	GLP6: Germin-like protein subfamily 1 member 13	AUR62014461	XP_021759652	extr: 5, chlo: 4, cyto: 3, nucl: 1, pero: 1
Chr13	5652213	5652940	-	728	26	15	3	4	0.115385	0.266667	MGL: Methionine gamma-lyase	AUR62007054	XP_021767917	chlo: 7.5, chlo_mito: 6, mito: 3.5, nucl: 1, cyto: 1, plas: 1
Chr06	21111129	21111359	-	231	29	18	11	1	0.37931	0.0555556	Antimicrobial peptide 2	AUR62002795	XP_021717953	extr: 12, chlo: 1, vacu: 1
Chr07	83939055	83939566	-	512	32	20	7	4	0.21875	0.2	CHIT3: Acidic endochitinase	AUR62031461	XP_021726779	chlo: 8, extr: 3, vacu: 2, nucl: 1
Chr17	82775018	82775449	-	432	140	103	29	22	0.207143	0.213592	Pathogenesis-related protein PR-1 type	AUR62030885	XP_021717171	extr: 10, vacu: 2, chlo: 1, mito: 1
Chr01	85346348	85346646	-	299	74	66	15	15	0.202703	0.227273	STH-21: Pathogenesis-related protein STH-21	AUR62040969	XP_021732306	cyto: 14
Chr11	71816975	71817608	+	634	102	114	20	27	0.196078	0.236842	SP2: Acidic endochitinase SP2	AUR62023809	XP_021774868	chlo: 12, extr: 1, vacu: 1
Chr00	40958468	40959572	+	1105	48	12	13	2	0.270833	0.166667	HSR201: Benzyl alcohol O-benzoyltransferase	AUR62029170	XP_021766404	pero: 12, cyto: 2
Chr15	60993453	60994388	-	936	83	52	24	8	0.289157	0.153846	PAP1: Antiviral protein I	AUR62032931	XP_021750694	chlo: 6, cyto: 3, mito: 2, vacu: 2, E.R.: 1
Chr00	128200709	128201689	+	981	22	13	1	6	0.0454545	0.461538	Glucan endo-1,3-beta-glucosidase	AUR62036874	XP_021732219	chlo: 5, mito: 3, extr: 2, vacu: 2, nucl: 1, golg: 1
Chr15	12673909	12674270	+	362	34	12	7	3	0.205882	0.25	ABCG40: ABC transporter G family member 40	AUR62011598	XP_021731921	plas: 14
Chr16	78957849	78958199	-	351	44	88	13	16	0.295455	0.181818	AIR1:Putative lipid-binding protein AIR1	AUR62039951	XP_021738141	extr: 10, chlo: 3, cyto: 1
Chr13	10269395	10270066	-	672	80	46	21	10	0.2625	0.217391	Osmotin-like protein OSML13	AUR62010620	XP_021754121	extr: 8, golg: 3, vacu: 2, mito: 1
Chr17	65386524	65387123	-	600	25	32	10	4	0.4	0.125	Protein of unknown function	AUR62008723	XP_021763233	cyto: 14
Chr08	3485122	3485492	+	371	51	19	12	5	0.235294	0.263158	SKIP30: F-box/kelch-repeat protein SKIP30	AUR62028597	XP_021762721	cyto: 9, cysk: 3, nucl: 2
Chr15	61004230	61004502	-	273	35	22	8	6	0.228571	0.272727	Protein of unknown function	AUR62032932		extr: 5, chlo: 3, mito: 2, vacu: 2, golg: 2
Chr17	65410182	65410800	-	619	62	65	21	12	0.33871	0.184615	PR1: Pathogenesis-related protein 1	AUR62008724	XP_021763234	cyto: 13, chlo: 1
Chr02	50609164	50609590	+	427	70	34	14	11	0.2	0.323529	Isocitrate lyase	AUR62028388	XP_021756831	chlo: 6, cyto: 4, nucl: 1, plas: 1, extr: 1, E.R.: 1
Chr02	2350709	2351093	-	385	51	44	13	12	0.254902	0.272727	GST1: Glutathione S-transferase 1	AUR62012694	XP_021719695	cyto: 9, cysk: 2, chlo: 1, nucl: 1, plas: 1
Chr14	52670120	52670515	+	396	25	26	9	5	0.36	0.192308	Glutathione S-transferase 2-like	AUR62005495	XP_021740845	cyto: 6, mito: 4, chlo: 2, nucl: 1, plas: 1
Chr01	43917796	43919014	-	1219	105	79	35	19	0.333333	0.240506	Chalcone synthase 2-like	AUR62024942	XP_021758243	cyto: 9, cysk: 2, chlo: 1, plas: 1, golg: 1
Chr17	82790001	82790444	-	444	150	77	56	16	0.373333	0.207792	Pathogenesis-related protein 1A-like	AUR62030881	XP_021717168	extr: 10, golg: 2, plas: 1, vacu: 1
Chr05	46631348	46632690	-	1343	44	32	13	9	0.295455	0.28125	Erberine bridge enzyme-like 8	AUR62035477	XP_021733175	nucl: 3.5, cyto_nucl: 3.5, cyto: 2.5, chlo: 2, extr: 2, vacu: 2, mito: 1, plas: 1
Chr09	7243213	7244205	-	993	59	17	12	7	0.20339	0.411765	Heat shock factor protein HSF24-like	AUR62003880	XP_021714308	nucl: 14
Chr05	3311279	3311560	-	282	16	21	7	4	0.4375	0.190476	DDRGK domain-containing protein 1-like	AUR62015668	XP_021758814	chlo: 6, plas: 2.5, E.R._plas: 2, cyto: 1, mito: 1, extr: 1, vacu: 1, pero: 1
Chr05	5030549	5030913	+	365	12	22	3	8	0.25	0.363636	NAD(P)H dehydrogenase (quinone) FQR1-like	AUR62041154	XP_021716574	nucl: 7.5, nucl_plas: 5, cyto: 3, plas: 1.5, chlo: 1, mito: 1
Chr12	53731641	53732143	-	503	30	20	11	5	0.366667	0.25	Chalcone--flavonone isomerase-like isoform X1	AUR62020547	XP_021755848	cysk: 8, extr: 3, chlo: 1, nucl: 1, cyto: 1
Chr04	38717194	38717331	+	138	27	16	13	3	0.481481	0.1875	Protein of unknown function	AUR62039820		chlo: 8, nucl: 5, extr: 1
Chr07	100886155	100886784	+	630	17	21	7	5	0.411765	0.238095	Cytochrome P450 71A1-like	AUR62001471	XP_021720451	chlo: 4, nucl: 3, cyto: 2, extr: 2, mito: 1, plas: 1, vacu: 1
Chr00	41006038	41007387	+	1350	77	17	27	5	0.350649	0.294118	benzyl alcohol O-benzoyltransferase-like	AUR62029173	XP_021766406	pero: 11, cyto: 2, nucl: 1
Chr18	27361661	27362295	-	635	49	39	21	9	0.428571	0.230769	Peroxidase P7-like	AUR62009723	XP_021716320	chlo: 12, vacu: 2
Chr15	20248784	20249567	+	784	56	41	16	15	0.285714	0.365854	Uncharacterized protein LOC110695150	AUR62017883	XP_021728063	plas: 5, vacu: 5, golg: 2, mito: 1, extr: 1
Chr01	17113522	17113940	-	419	44	28	13	10	0.295455	0.357143	Acid phosphatase 1-like	AUR62021375	XP_021723506	chlo: 10, extr: 2, nucl: 1, vacu: 1
Chr01	120839679	120840123	+	445	17	20	6	6	0.352941	0.3	Uncharacterized protein LOC110714606	AUR62004598	XP_021748844	nucl: 4, plas: 2.5, E.R._plas: 2.5, cyto: 2, golg: 2, E.R.: 1.5, chlo: 1, vacu: 1
Chr02	51312413	51312689	-	277	20	33	4	16	0.2	0.484848	EG45-like domain containing protein	AUR62039967	XP_021755345	extr: 8, chlo: 4, cyto: 2
Chr08	10185545	10188980	+	3436	48	24	20	6	0.416667	0.25	Probable LRR receptor-like serine/threonine-protein kinase At1g74360	AUR62021617	XP_021761567	plas: 7, vacu: 2, E.R.: 2, nucl: 1, mito: 1, extr: 1
Chr03	16005860	16006486	-	627	30	15	8	6	0.266667	0.4	Cytochrome P450 81E8-like	AUR62037439	XP_021728440	chlo: 12, vacu: 1, E.R.: 1
Chr07	111459484	111460432	+	949	14	17	3	8	0.214286	0.470588	Zinc finger protein WIP3-like	AUR62039219	XP_021722069	nucl: 14
Chr07	89714338	89714688	-	351	16	17	6	5	0.375	0.294118	Cationic peroxidase 1-like	AUR62006340	XP_021766324	plas: 6, chlo: 3, E.R.: 2, mito: 1, extr: 1, pero: 1
Chr01	119104228	119105376	-	1149	161	110	48	41	0.298137	0.372727	Cullin-1-like	AUR62004467	XP_021748767	nucl: 8, cyto: 4, chlo: 1, golg: 1
Chr11	67990050	67990491	+	442	26	17	6	8	0.230769	0.470588	4-coumarate-CoA ligase 2	AUR62028178	XP_021725816	chlo: 4, plas: 3, nucl: 2, vacu: 2, cyto: 1, mito: 1, E.R.: 1
Chr03	42695620	42695917	+	298	29	17	8	7	0.275862	0.411765	Branched-chain-amino-acid aminotransferase 2, chloroplastic-like	AUR62039336	XP_021767661	chlo: 10, mito: 3, extr: 1
Chr07	96657055	96658408	+	1354	20	21	8	6	0.4	0.285714	GTP cyclohydrolase 1-like	AUR62001148	XP_021720117	cyto: 7, nucl: 4, cysk: 2, E.R._vacu: 1
Chr15	4137729	4138937	-	1209	33	16	9	7	0.272727	0.4375	F-box protein SKIP23-like	AUR62009992	XP_021752947	cyto: 6, nucl: 3, cysk: 2, chlo: 1, golg: 1, E.R._vacu: 1
Chr17	69589926	69591321	-	1396	25	7	7	3	0.28	0.428571	RTN4IP1: Reticulon-4-interacting protein mitochondrial	AUR62016523	XP_021736912	chlo: 7, mito: 3, cyto: 2, nucl: 1, extr: 1
Chr17	75613262	75614671	-	1410	27	22	8	9	0.296296	0.409091	Protein ENHANCED PSEUDOMONAS SUSCEPTIBILTY 1-like	AUR62016868	XP_021738762	cyto: 9, nucl: 2, vacu: 1, cysk: 1, golg: 1
Chr18	11295787	11296977	+	1191	52	39	15	17	0.288462	0.435897	L-ascorbate oxidase-like	AUR62037161	XP_021776504	chlo: 3, plas: 3, mito: 2, extr: 2, vacu: 2, nucl: 1, golg: 1
Chr01	44041661	44042010	+	350	33	19	10	8	0.30303	0.421053	CHI3: Probable chalcone-flavonone isomerase 3	AUR62024932	XP_021758232	cyto: 13, chlo: 1
Chr01	17188286	17189377	+	1092	30	30	9	13	0.3	0.433333	Acidic mammalian chitinase-like	AUR62021381	XP_021723510	chlo: 7, extr: 4, mito: 2, vacu: 1
Chr07	63703752	63705204	+	1453	19	12	6	5	0.315789	0.416667	Poly(ADP-ribose) glycohydrolase 1-like	AUR62002371	XP_021752095	extr: 4, nucl: 3, chlo: 2, vacu: 2, cyto: 1, mito: 1, plas: 1
Chr01	27761887	27762929	+	1043	26	18	9	7	0.346154	0.388889	Berberine bridge enzyme-like 10	AUR62041453	XP_021745443	chlo: 6, extr: 3, vacu: 2, nucl: 1, E.R.: 1, mito_plas: 1
Chr17	76425485	76426195	+	711	31	10	8	5	0.258065	0.5	Uncharacterized protein	AUR62039065	XP_021750824	extr: 7, mito: 2, vacu: 2, chlo: 1, cyto: 1, E.R.: 1
Chr10	59918534	59918838	-	305	108	47	29	23	0.268519	0.489362	Flavonoid 3',5'-methyltransferase-like	AUR62024119	XP_021746522	cyto: 10.5, cyto_E.R.: 6, cysk: 2, chlo: 1
Chr15	20274774	20275694	+	921	31	31	11	12	0.354839	0.387097	U-box domain-containing protein 25-like	AUR62017884	XP_021713581	cyto: 5, E.R.: 3, nucl: 2, golg: 2, chlo: 1, mito: 1
Chr12	23818479	23820095	-	1617	106	72	33	32	0.311321	0.444444	Berberine bridge enzyme-like 8	AUR62034494	XP_021758284	vacu: 4, nucl: 2, extr: 2, chlo: 1, cyto: 1, mito: 1, plas: 1, E.R.: 1, golg: 1
Chr07	97488811	97489331	-	521	22	18	6	9	0.272727	0.5	Protein NRT1/ PTR FAMILY 5.9-like	AUR62001210	XP_021720170	plas: 12, chlo: 1, mito: 1
Chr18	27165658	27165837	-	180	17	39	6	16	0.352941	0.410256	Cationic peroxidase 2-like	AUR62009739	XP_021716338	chlo: 5, cyto: 3, extr: 2, nucl: 1, vacu: 1, E.R.: 1, pero: 1
Chr00	58496075	58496505	+	431	25	16	7	8	0.28	0.5	Jasmonate-induced protein homolog	AUR62041395	XP_021774104	cysk: 10, chlo: 2, nucl: 2
Chr07	84913303	84913684	-	382	20	19	7	8	0.35	0.421053	Selenium-binding protein 1-like	AUR62018543	XP_021745595	nucl: 9, chlo: 1, cyto: 1, plas: 1, vacu: 1, cysk: 1
Chr17	80068973	80070181	+	1209	34	15	15	5	0.441176	0.333333	F-box protein SKIP23-like	AUR62012980	XP_021773762	cyto: 6, nucl: 4, cysk: 2, chlo: 1, golg: 1
Chr15	14291310	14292252	+	943	39	29	17	10	0.435897	0.344828	Mitochondrial arginine transporter BAC2-like	AUR62042931	XP_021774053	chlo: 5, plas: 2.5, nucl_plas: 2.5, cyto: 2, cysk: 2, nucl: 1.5, mito: 1
Chr03	59167689	59167883	-	195	15	18	6	7	0.4	0.388889	Peroxidase 12-like	AUR62040570	XP_021737720	chlo: 12, cyto: 1, extr: 1
Chr02	40437093	40437571	-	479	191	247	84	87	0.439791	0.352227	Endochitinase EP3-like	AUR62027403	XP_021751181	extr: 6, chlo: 3, vacu: 3, mito: 1, golg: 1
Chr17	83368668	83369020	-	353	30	33	13	12	0.433333	0.363636	Cinnamoyl-CoA reductase 1-like	AUR62030833	XP_021717108	chlo: 11, cyto: 2, vacu: 1
Chr17	70914168	70914652	-	485	74	14	33	5	0.445946	0.357143	Pleiotropic drug resistance protein 1-like	AUR62016414	XP_021736787	plas: 13, cyto: 1
Chr15	23698301	23698385	+	85	12	21	4	10	0.333333	0.47619	G-type lectin S-receptor-like serine/threonine-protein kinase	AUR62023943	XP_021749674	vacu: 5, golg: 2, chlo: 1, nucl: 1, cyto: 1, mito: 1, plas: 1, extr: 1, E.R.: 1
Chr14	57755324	57755594	-	271	20	42	9	15	0.45	0.357143	NAC transcription factor 29-like	AUR62005821	XP_021747028	nucl: 9, mito: 4, golg_plas: 1
Chr18	20877898	20878497	-	600	19	18	7	8	0.368421	0.444444	Protein of unknown function	AUR62022193	XP_021749671	cyto: 9.5, cyto_E.R.: 5.5, nucl: 2, chlo: 1, cysk: 1
Chr12	12583416	12583580	-	165	220	194	93	77	0.422727	0.396907	Pathogenesis-related protein PR-4-like	AUR62001001	XP_021773139	extr: 9, vacu: 3, chlo: 2
Chr04	7028675	7029193	-	519	15	16	5	8	0.333333	0.5	Protease Do-like 7 (high temperature requirement protease A)	AUR62023190	XP_021737178	cyto: 8, nucl: 3, chlo: 2, plas: 1
Chr07	94485894	94486278	+	385	36	16	12	8	0.333333	0.5	Glutathione S-transferase-like	AUR62033162	XP_021775423	chlo: 10, mito: 4
Chr17	75602011	75603438	-	1428	88	69	31	33	0.352273	0.478261	Protein ENHANCED PSEUDOMONAS SUSCEPTIBILTY 1-like	AUR62016865	XP_021738759	nucl: 6, cyto: 4, chlo: 2, vacu: 1, golg: 1
Chr01	42753026	42753878	-	853	48	23	21	9	0.4375	0.391304	Isocitrate lyase-like	AUR62039771	XP_021731412	chlo: 9, cyto: 2, extr: 2, E.R.: 1
Chr00	58512670	58513167	-	498	21	15	9	6	0.428571	0.4	bZIP transcription factor 53-like	AUR62041399	XP_021774092	nucl: 14
Chr07	68898541	68898929	-	389	40	24	15	11	0.375	0.458333	Heat shock factor protein HSF24-like	AUR62001930	XP_021752614	nucl: 14
Chr11	6814225	6814777	-	553	31	31	14	12	0.451613	0.387097	Probable galactinol--sucrose galactosyltransferase 2	AUR62024430	XP_021724115	chlo: 12, nucl: 1, cysk: 1
Chr01	16609453	16609863	-	411	11	18	5	7	0.454545	0.388889	Ethanolamine-phosphate cytidylyltransferase-like	AUR62021339	XP_021723453	cysk: 8, cyto: 5, nucl: 1
Chr06	67660345	67661342	-	998	100	119	40	53	0.4	0.445378	Chalcone synthase-like	AUR62026452	XP_021747699	cyto: 8, chlo: 1, nucl: 1, mito: 1, plas: 1, vacu: 1, cysk: 1
Chr07	63602772	63603222	-	451	461	335	188	147	0.407809	0.438806	Acidic endochitinase SP2-like	AUR62002379	XP_021751974	chlo: 12, extr: 1, vacu: 1
Chr01	120515188	120515744	-	557	31	14	11	7	0.354839	0.5	Caffeic acid 3-O-methyltransferase-like	AUR62004568	XP_021748138	chlo: 3, plas: 3, cyto: 2, E.R.: 2, nucl: 1, mito: 1, extr: 1, vacu: 1
Chr06	63598116	63598358	+	243	39	41	16	18	0.410256	0.439024	Uncharacterized protein LOC110713072	AUR62026572	XP_021747226	pero: 7, E.R.: 3, plas: 2, chlo: 1, vacu: 1
Chr01	46635141	46635601	+	461	28	35	13	14	0.464286	0.4	Aspartyl protease family protein At5g10770-like	AUR62024766	XP_021757994	nucl: 6, chlo: 3, extr: 2, vacu: 2, cyto: 1
Chr14	15309127	15309264	-	138	40	24	20	9	0.5	0.375	Uclacyanin-2-like	AUR62014207	XP_021727313	vacu: 9, plas: 3, extr: 2
Chr18	22266505	22267320	+	816	13	17	6	7	0.461538	0.411765	Cytochrome P450 71A9-like	AUR62022096	XP_021749845	plas: 6, vacu: 3, E.R.: 2, nucl: 1, mito: 1, golg: 1
Chr02	40656282	40656828	-	547	59	36	24	17	0.40678	0.472222	Endochitinase EP3-like	AUR62027408	XP_021751275	chlo: 7, extr: 7
Chr06	10846448	10847206	-	759	24	13	12	5	0.5	0.384615	Calcium uniporter protein 2, mitochondrial-like	AUR62003203	XP_021757956	chlo: 7, mito: 4, nucl: 2, cysk: 1
Chr11	25569858	25570315	+	458	100	68	44	30	0.44	0.441176	Protein of unknown function	AUR62032036	XP_021741219	nucl: 7.5, nucl_plas: 4.5, mito: 4, cyto: 2
Chr02	55799539	55799903	+	365	29	19	12	9	0.413793	0.473684	Protein of unknown function	AUR62011029	XP_021741587	chlo: 11, mito: 3
Chr01	30808571	30808791	-	221	34	18	14	9	0.411765	0.5	Stem-specific protein TSJT1-like	AUR62014794	XP_021726422	nucl: 9, chlo: 3, cyto: 1, vacu: 1
Chr11	60131654	60131693	+	40	31	21	15	9	0.483871	0.428571	Luminal-binding protein	AUR62035560	XP_021774970	E.R.: 14
Chr07	16420955	16421584	+	630	158	121	71	56	0.449367	0.46281	Ethylene-responsive transcription factor RAP2-3-like	AUR62018057	XP_021770802	nucl: 9, cyto: 2, chlo: 1, mito: 1, pero: 1
Chr07	13808597	13808888	-	292	24	14	10	7	0.416667	0.5	Sugar transport protein 13-like	AUR62038631	XP_021717258	plas: 7, vacu: 4, chlo: 1, cyto: 1, E.R.: 1
Chr12	51287054	51287415	+	362	50	39	22	19	0.44	0.487179	NAC domain-containing protein 72-like	AUR62029344	XP_021726068	nucl: 13, cysk: 1
Chr09	5922997	5923292	-	296	19	11	9	5	0.473684	0.454545	Acyl-coenzyme A oxidase 2	AUR62003772	XP_021714147	cyto: 9, chlo: 3, mito: 1, plas: 1
Chr05	81418430	81418714	+	285	13	15	6	7	0.461538	0.466667	Callose synthase 3-like	AUR62019215	XP_021728865	plas: 12, E.R.: 1, pero: 1
Chr18	7285783	7286001	-	219	13	17	6	8	0.461538	0.470588	Histone deacetylase HDT1-like	AUR62038297	XP_021774169	nucl: 14
Chr03	73135880	73137982	-	2103	12	29	6	13	0.5	0.448276	Protein SABRE-like	AUR62014366	XP_021759782	vacu: 6, chlo: 4, nucl: 1, plas: 1, extr: 1, golg: 1
Chr16	66994146	66994313	-	168	22	22	11	10	0.5	0.454545	Rotein STAY-GREEN 1, chloroplastic-like	AUR62017319	XP_021735943	chlo: 7, nucl: 2, cyto: 2, extr: 2, vacu: 1
Chr17	65029737	65030450	-	714	22	24	11	12	0.5	0.5	Sucrose synthase	AUR62008699	XP_021763213	cyto: 7, chlo: 2, nucl: 1, mito: 1, vacu: 1, pero: 1, cysk_plas: 1
*1 : Pytozome12 (https://phytozome.jgi.doe.gov/pz/portal.html#!info?alias=Org_Cquinoa_er)
*2 :WoLF PSORT (https://wolfpsort.hgc.jp/)
