# Supplementary material for: A novel WD40-repeat protein involved in formation of epidermal bladder cells in the halophyte quinoa
Source: Commun Biol. 2020 Sep 17;3:513. doi: 10.1038/s42003-020-01249-w (PMC7498606; doi:10.1038/s42003-020-01249-w)
Supplement: Supplementary file 4 — Supplementary Data 2 [file 42003_2020_1249_MOESM4_ESM.xlsx]

## Sheet: Supplementary Data 2
Supplementary Data 2
Summary of sequence reads more than twice in rebc mutants
Gene position					Number of reads matched				Matched reads ratio
Chr	Start	End	Strand	Length	WT bulk of rebc1 heterozygous line	WT bulk of rebc2 heterozygous line	rebc bulk of rebc1 heterozygous line	rebc bulk of rebc2 heterozygous line	rebc1 (rebc bulk/WT bulk)	rebc2 (rebc bulk/WT bulk)	Gene anotation	Phytozome Acc. No.*1	NCBI Acc. No.	p-sort prediction*2
Chr07	103888880	103889233	+	354	1	6	14	21	14	3.5	Protein of unknown function	AUR62001749	XP_021720813	chlo: 12, cyto: 1, extr: 1
Chr15	7866919	7867197	-	279	2	8	18	19	9	2.375	SAUR21: Auxin-responsive protein SAUR21	AUR62010347	XP_021753615	chlo: 10, nucl: 2, mito: 2
Chr01	104333867	104334868	-	1002	15	3	31	24	2.06667	8	speC: Ornithine decarboxylase constitutive	AUR62028006	XP_021715996	chlo: 4, nucl: 3, cyto: 3, plas: 1, extr: 1, vacu: 1, golg: 1
Chr03	76849277	76849871	+	595	3	7	18	22	6	3.14286	WDL1: Protein WVD2-like 1	AUR62012393	XP_021769346	nucl: 14
Chr09	11166708	11167349	-	642	3	8	17	18	5.66667	2.25	XBOS34: Probable E3 ubiquitin-protein ligase XBOS34	AUR62024689	XP_021768797	cyto: 5, chlo: 4, nucl: 2, cysk: 2, mito: 1
Chr10	25485493	25485864	-	372	2	8	9	23	4.5	2.875	SERK1: Somatic embryogenesis receptor kinase 1	AUR62022322	XP_021714851	E.R.: 4, cyto: 3, nucl: 2, plas: 2, chlo: 1, mito: 1, pero: 1
Chr14	42185169	42185404	-	236	2	9	10	20	5	2.22222	At5g63930: Probable leucine-rich repeat receptor-like protein kinase At5g63930	AUR62032501	XP_021720965	plas: 10, E.R.: 2, vacu: 1, golg: 1
Chr18	22705463	22705811	-	349	4	7	12	29	3	4.14286	At3g48420: Haloacid dehalogenase-like hydrolase domain-containing protein At3g48420	AUR62025747	XP_021762045	chlo: 14
Chr11	10314387	10314900	+	514	4	5	13	19	3.25	3.8	MIEL1: E3 ubiquitin-protein ligase MIEL1	AUR62035360	XP_021725232	cyto: 9, pero: 2, mito: 1, plas: 1, extr: 1
Chr12	22211125	22211183	-	59	2	10	6	38	3	3.8	Protein of unknown function	AUR62041293	XP_021722019	chlo: 7, extr: 4, nucl: 2, E.R.: 1
Chr11	71258339	71258750	-	412	4	12	18	27	4.5	2.25	Protein of unknown function	AUR62023773	XP_021774812	chlo: 14
Chr11	7997722	7997932	-	211	5	7	19	20	3.8	2.85714	BHLH60: Transcription factor bHLH60	AUR62024373	XP_021724053	nucl: 12, plas: 1, golg: 1
Chr04	16103680	16104165	+	486	3	10	13	23	4.33333	2.3	probable plastid-lipid-associated protein 8, chloroplastic	AUR62020627	XP_021744291	chlo: 13, E.R._vacu: 1
Chr03	72912969	72913829	-	861	4	6	13	20	3.25	3.33333	Protein ECERIFERUM 26-like	AUR62014351	XP_021759763	cyto: 9, nucl: 3, chlo: 1, cysk_plas: 1
Chr00	58416019	58416172	+	154	6	7	12	32	2	4.57143	Transketolase, chloroplastic-like, partial	AUR62041384	XP_021774127	cysk: 8, cyto: 4, chlo: 1, nucl: 1
Chr14	29168473	29168975	+	503	3	8	13	17	4.33333	2.125	Protein of unknown function	AUR62028419	XP_021728514	nucl: 10, cyto: 2, plas: 1, cysk: 1
Chr11	24639371	24639790	-	420	3	8	10	24	3.33333	3	PNSB2: Photosynthetic NDH subunit of subcomplex B 2 chloroplastic	AUR62032061	XP_021741249	chlo: 9.5, chlo_mito: 6.5, mito: 2.5, nucl: 2
Chr16	7620199	7620531	-	333	4	6	11	21	2.75	3.5	CAS: Calcium sensing recepto chloroplastic	AUR62036924	XP_021761237	chlo: 7, E.R.: 3, mito: 2, cyto: 1, plas: 1
Chr15	42750369	42750872	+	504	3	9	11	23	3.66667	2.55556	Uncharacterized GPI-anchored protein At4g28100	AUR62032762	XP_021738337	plas: 5, vacu: 3, E.R.: 3, extr: 2, nucl: 1
Chr15	53320038	53320246	+	209	3	7	7	27	2.33333	3.85714	XTH9: Xyloglucan endotransglucosylase/hydrolase protein 9	AUR62025145	XP_021745990	extr: 5, vacu: 4, E.R.: 3, cyto: 1, mito: 1
Chr02	50417352	50417676	+	325	12	19	40	54	3.33333	2.84211	50S ribosomal protein L35 chloroplastic	AUR62028378	XP_021756815	chlo: 7, cyto: 5, mito: 2
Chr12	51373096	51375100	+	2005	6	6	21	16	3.5	2.66667	PAP-specific phosphatase HAL2-like	AUR62029340	XP_021726066	chlo: 11, nucl: 2, pero: 1
Chr10	4263129	4263691	+	563	7	10	20	32	2.85714	3.2	GPAT4: Glycerol-3-phosphate 2-O-acyltransferase 4	AUR62022577	XP_021767093	plas: 11, extr: 1, vacu: 1, E.R.: 1
Chr05	76306967	76307702	+	736	8	4	16	16	2	4	Alkaline/neutral invertase A, mitochondrial-like	AUR62006772	XP_021734490	mito: 6, cyto_mito: 4.5, chlo: 3, nucl: 3, plas: 1
Chr07	63717224	63717497	+	274	4	8	14	19	3.5	2.375	FKBP16-3: Peptidyl-prolyl cis-trans isomerase FKBP16-3 chloroplastic	AUR62002369	XP_021752119	chlo: 14
Chr18	21326061	21326162	-	102	20	44	72	96	3.6	2.18182	TIP2-1: Aquaporin TIP2-1	AUR62022163	XP_021749779	vacu: 8, plas: 5, E.R.: 1
Chr00	34302179	34302244	-	66	4	12	13	30	3.25	2.5	PKP2: Plastidial pyruvate kinase 2	AUR62021072	XP_021764963	chlo: 13, vacu: 1
Chr15	12308819	12309618	-	800	13	11	33	35	2.53846	3.18182	Protein of unknown function	AUR62011577	XP_021731892	pero: 7, E.R.: 3, plas: 2, chlo: 1, vacu: 1
Chr18	28789529	28789852	+	324	12	20	41	46	3.41667	2.3	Protein of unknown function	AUR62009574	XP_021751434	plas: 8, vacu: 4, nucl: 1, E.R.: 1
Chr12	52329142	52329354	-	213	8	7	18	24	2.25	3.42857	Bifunctional sesquiterpene synthase 1	AUR62029285	XP_021725992	cyto: 8, chlo: 3, mito: 1, plas: 1, pero: 1
Chr07	106304380	106305987	-	1608	7	10	23	23	3.28571	2.3	Protein of unknown function	AUR62025394	XP_021722121	nucl: 11, cyto: 1, vacu: 1, cysk: 1
Chr16	69795705	69795919	+	215	5	8	12	25	2.4	3.125	PAP6: Probable plastid-lipid-associated protein 6 chloroplastic	AUR62015546	XP_021721882	chlo: 12, nucl: 1, mito: 1
Chr14	1747636	1748539	+	904	4	8	11	22	2.75	2.75	ACD6: Protein ACCELERATED CELL DEATH 6	AUR62008009	XP_021718502	plas: 12, E.R.: 1, pero: 1
Chr01	118396669	118396869	-	201	4	9	12	22	3	2.44444	RPL5: 50S ribosomal protein L5 chloroplastic	AUR62004402	XP_021748334	chlo: 9, cyto: 4, mito: 1
Chr07	103252372	103252684	-	313	3	11	10	23	3.33333	2.09091	THIC: Phosphomethylpyrimidine synthase chloroplastic	AUR62001683	XP_021720724	chlo: 6, pero: 4, cyto: 2, nucl: 1, mito: 1
Chr07	79552009	79552556	-	548	6	8	13	26	2.16667	3.25	BHLH60: Transcription factor bHLH60	AUR62025981	XP_021740933	nucl: 8, chlo: 3, mito: 2, plas: 1
Chr10	23191615	23191781	-	167	9	8	24	22	2.66667	2.75	Protein of unknown function	AUR62026639	XP_021771543	nucl: 9, cyto: 3, chlo: 1, extr: 1
Chr05	72240372	72240582	-	211	9	15	21	46	2.33333	3.06667	TCTP: Translationally-controlled tumor protein homolog	AUR62005211	XP_021742577	cyto: 7, chlo: 5, nucl: 1, extr: 1
Chr16	18380541	18381096	-	556	8	15	16	51	2	3.4	Enoyl-[acyl-carrier-protein] reductase [NADH] 1, chloroplastic-like	AUR62025900	XP_021759378	chlo: 13, nucl: 1
Chr06	63332896	63334034	+	1139	5	9	15	21	3	2.33333	F-box protein At4g22390	AUR62026588	XP_021747821	chlo: 7.5, chlo_mito: 5.33333, cyto: 2, mito: 2, cyto_mito: 1.83333, nucl: 1, extr: 1
Chr15	9984290	9986978	+	2689	11	10	33	23	3	2.3	Probable LRR receptor-like serine/threonine-protein kinase At3g47570	AUR62011371	XP_021731643	plas: 11, nucl: 1, E.R.: 1, pero: 1
Chr01	118058864	118059321	+	458	11	9	24	28	2.18182	3.11111	GPAT4: Glycerol-3-phosphate 2-O-acyltransferase 4	AUR62004368	XP_021748714	plas: 11, extr: 1, vacu: 1, E.R.: 1
Chr11	1597365	1598879	+	1515	10	18	25	50	2.5	2.77778	Probably inactive leucine-rich repeat receptor-like protein kinase At3g28040	AUR62020933	XP_021749023	vacu: 5, chlo: 3, plas: 2, extr: 2, nucl: 1, golg: 1
Chr04	5966634	5966864	-	231	6	11	19	23	3.16667	2.09091	Zinc finger BED domain-containing protein RICESLEEPER 2	AUR62008999	XP_021730798	nucl: 8.5, cyto_nucl: 5.5, cysk: 2, cyto: 1.5, chlo: 1, extr: 1
Chr07	63719514	63719872	+	359	4	8	13	16	3.25	2	Peptidyl-prolyl cis-trans isomerase FKBP16-3, chloroplastic-like	AUR62002369	XP_021752119	chlo: 14
Chr00	34943134	34943852	+	719	4	8	10	22	2.5	2.75	FRO5: Ferric reduction oxidase 5	AUR62021134	XP_021726716	plas: 10, vacu: 2, chlo: 1, E.R.: 1
Chr10	6882042	6882533	-	492	4	8	12	18	3	2.25	RNA polymerase sigma factor sigB	AUR62038029	XP_021735582	chlo: 14
Chr01	38753176	38753534	+	359	9	4	20	12	2.22222	3	Cucumber peeling cupredoxin	AUR62021870	XP_021766798	extr: 10, chlo: 2, nucl: 1, golg: 1
Chr14	42673658	42674114	-	457	9	18	26	42	2.88889	2.33333	yugF: Uncharacterized hydrolase YugF	AUR62032516	XP_021721080	chlo: 14
Chr01	55623974	55624746	-	773	4	9	12	20	3	2.22222	SS2: Granule-bound starch synthase 2 chloroplastic/amyloplastic	AUR62034405	XP_021721398	chlo: 7, nucl: 3, pero: 2, cyto: 1, mito: 1
Chr01	60046052	60046235	-	184	4	9	12	20	3	2.22222	RPS19A: 40S ribosomal protein S19-1	AUR62038678	XP_021766189	cyto: 14
Chr00	39352685	39353133	+	449	4	8	12	17	3	2.125	Histidine kinase 2-like	AUR62029085	XP_021766316	plas: 9.5, cyto_plas: 5.5, E.R.: 2, nucl: 1, golg: 1
Chr05	79045053	79045533	-	481	5	7	11	20	2.2	2.85714	RPS14: Ribosomal protein S14 mitochondrial	AUR62019404	XP_021729110	cyto: 8, chlo: 3, mito: 2, nucl: 1
Chr02	4433954	4434557	+	604	5	7	13	17	2.6	2.42857	Nitric oxide synthase-interacting protein	AUR62012514	XP_021719533	nucl: 12, cyto: 1, pero: 1
Chr09	11629153	11629656	+	504	5	9	14	20	2.8	2.22222	GEP: Probable glutamyl endopeptidase chloroplastic	AUR62024648	XP_021768753	mito: 7, chlo: 6, nucl: 1
Chr15	18039808	18040041	-	234	3	13	9	26	3	2	GDSL esterase/lipase APG-like	AUR62031957	XP_021765378	extr: 6, mito: 3, E.R._plas: 2, plas: 1.5, E.R.: 1.5, chlo: 1, nucl: 1
Chr17	60417159	60417796	+	638	7	5	18	12	2.57143	2.4	At3g08650: Putative zinc transporter At3g08650	AUR62029801	XP_021723322.	plas: 13, E.R.: 1
Chr00	128538110	128539063	+	954	13	8	27	23	2.07692	2.875	Protein of unknown function	AUR62036886	XP_021760178	nucl: 9, cyto: 3, extr: 2
Chr18	26349818	26349971	-	154	11	34	24	94	2.18182	2.76471	PSAK: Photosystem I reaction center subunit psaK chloroplastic	AUR62009823	XP_021716441	chlo: 8, mito: 2, vacu: 2, E.R.: 2
Chr10	59350832	59351419	+	588	8	14	20	34	2.5	2.42857	At1g76660: Uncharacterized protein At1g76660	AUR62042531	XP_021732287	nucl: 14
Chr15	59451365	59451471	+	107	5	8	14	17	2.8	2.125	At1g76200: NADH dehydrogenase [ubiquinone] 1 beta subcomplex subunit 2	AUR62015196	XP_021724652	cyto: 6, nucl: 2, mito: 2, chlo: 1, plas: 1, extr: 1, pero: 1
Chr11	19700317	19700982	-	666	5	9	14	19	2.8	2.11111	OTC: Ornithine carbamoyltransferase chloroplastic	AUR62015395	XP_021721696	cysk: 6, nucl: 4, chlo: 3, cyto: 1
Chr07	106671330	106672369	-	1040	8	5	20	12	2.5	2.4	ALE2: Receptor-like serine/threonine-protein kinase ALE2	AUR62025411	XP_021722148	plas: 12, vacu: 2
Chr16	8850340	8850915	-	576	7	8	14	23	2	2.875	O-acyltransferase WSD1-like	AUR62036967	XP_021761275	E.R.: 3.5, E.R._plas: 3.5, extr: 3, plas: 2.5, chlo: 1, nucl: 1, cyto: 1, vacu: 1, pero: 1
Chr02	54878641	54880519	+	1879	12	16	29	39	2.41667	2.4375	PRORP1: Proteinaceous RNase P 1 chloroplastic/mitochondrial	AUR62010962	XP_021741499	chlo: 12, mito: 2
Chr06	28961434	28962188	+	755	4	10	11	21	2.75	2.1	VAC14: Protein VAC14 homolog	AUR62038470	XP_021746847	cyto: 9, chlo: 3, nucl: 1, cysk: 1
Chr16	67926147	67926798	-	652	7	6	14	17	2	2.83333	Putative uncharacterized protein MYH16	AUR62017256	XP_021735872	cyto: 7, nucl: 5, plas: 1, cysk: 1
Chr00	130551194	130552099	+	906	9	10	19	27	2.11111	2.7	ATK4: Kinesin-4	AUR62042369	XP_021732677	nucl: 10, cyto: 2, chlo: 1, vacu: 1
Chr10	7956342	7956429	+	88	4	9	9	23	2.25	2.55556	At4g30220: Probable small nuclear ribonucleoprotein F	AUR62034564	XP_021758364	cyto: 5.5, cyto_nucl: 3.83333, pero: 3, chlo: 2, cysk_nucl: 1.33333, extr: 1, E.R.: 1
Chr01	110946062	110946945	-	884	6	10	15	23	2.5	2.3	NRPD2: DNA-directed RNA polymerases IV and V subunit 2	AUR62009365	XP_021739245	nucl: 6, cyto: 6, vacu: 1, E.R.: 1
Chr04	15318200	15318638	-	439	8	5	16	14	2	2.8	F-box/LRR-repeat protein 15-like	AUR62020586	XP_021744375	extr: 5, nucl: 3, chlo: 2, vacu: 2, cyto: 1, mito: 1
Chr04	15472625	15473430	+	806	10	20	28	40	2.8	2	LRR receptor-like serine/threonine-protein kinase ERECTA	AUR62020592	XP_021744110	plas: 9, E.R.: 3, nucl: 1, mito: 1
Chr03	73763549	73763774	+	226	8	17	20	39	2.5	2.29412	ARB_07867: WSC domain-containing protein ARB_07867	AUR62014413	XP_021759647	chlo: 9, E.R.: 2, cyto: 1, plas: 1, extr: 1
Chr01	114515191	114516555	-	1365	5	14	10	39	2	2.78571	3-ketoacyl-CoA synthase 5-like	AUR62023314	XP_021755134	chlo: 4, nucl: 2, cyto: 2, vacu: 2, mito: 1, plas: 1, extr: 1, E.R.: 1
Chr13	1272877	1273578	-	702	3	9	7	22	2.33333	2.44444	FH3: Formin-like protein 3	AUR62007418	XP_021768350	chlo: 9, nucl: 2, cyto: 1, plas: 1, cysk: 1
Chr05	10822412	10822862	-	451	5	9	11	23	2.2	2.55556	Protein of unknown function	AUR62036145	XP_021719261	chlo: 13, cyto: 1
Chr16	12962090	12962746	+	657	5	8	10	22	2	2.75	Magnesium protoporphyrin IX methyltransferase, chloroplastic-like	AUR62041695	XP_021719247	chlo: 11, mito: 2, cyto: 1
Chr07	64618668	64620100	+	1433	8	9	21	19	2.625	2.11111	At1g05910: ATPase family AAA domain-containing protein At1g05910	AUR62002296	XP_021752704	nucl: 11, cyto: 1, vacu: 1, cysk: 1
Chr01	104335003	104335551	-	549	8	5	17	13	2.125	2.6	speC: Ornithine decarboxylase constitutive	AUR62028006	XP_021715996	chlo: 4, nucl: 3, cyto: 3, plas: 1, extr: 1, vacu: 1, golg: 1
Chr01	113980196	113980523	+	328	6	9	15	20	2.5	2.22222	groS: 10 kDa chaperonin	AUR62023368	XP_021755191	chlo: 12, mito: 1, vacu: 1
Chr07	96472806	96473647	+	842	10	7	21	18	2.1	2.57143	GAUT8: Galacturonosyltransferase 8	AUR62001137	XP_021720098	nucl: 4, cyto: 2, vacu: 2, E.R.: 2, golg: 2, chlo: 1, mito: 1
Chr05	929329	930058	-	730	4	12	10	26	2.5	2.16667	Glucan endo-1,3-beta-glucosidase 14-like	AUR62015867	XP_021759010	chlo: 14
Chr02	33459800	33460055	-	256	6	12	13	30	2.16667	2.5	ycf23: Uncharacterized protein ycf23	AUR62030238	XP_021763935	chlo: 10.5, chlo_mito: 7.5, mito: 3.5
Chr15	5253474	5253824	-	351	4	10	9	24	2.25	2.4	NIK1: Protein NSP-INTERACTING KINASE 1	AUR62007785	XP_021718275	vacu: 9, golg: 3, nucl: 1, plas: 1
Chr07	83697798	83698882	+	1085	16	22	40	47	2.5	2.13636	UGT88B1: UDP-glycosyltransferase 88B1	AUR62031444	XP_021726761	cyto: 8, nucl: 3, chlo: 2, golg: 1
Chr15	53805575	53805757	+	183	7	15	17	33	2.42857	2.2	petC: Cytochrome b6-f complex iron-sulfur subunit chloroplastic	AUR62025154	XP_021745966	chlo: 6, mito: 3, cyto: 2, vacu: 2, nucl: 1
Chr11	3582844	3583831	+	988	5	8	13	16	2.6	2	Probable auxin efflux carrier component 1b isoform X1	AUR62030300	XP_021744569	plas: 12, vacu: 1, E.R.: 1
Chr00	19015341	19016108	-	768	7	7	15	17	2.14286	2.42857	FLA9: Fasciclin-like arabinogalactan protein 9	AUR62043429	XP_021756889	plas: 5, chlo: 4, E.R.: 3, extr: 1, vacu: 1
Chr10	9422641	9422884	-	244	11	22	26	48	2.36364	2.18182	PSBS: Photosystem II 22 kDa protein chloroplastic	AUR62019079	XP_021743720	vacu: 9, plas: 2, extr: 2, golg: 1
Chr01	105006394	105007006	+	613	6	8	13	19	2.16667	2.375	Protein of unknown function	AUR62028039	XP_021715928	chlo: 8, mito: 3, nucl: 1, cyto: 1, plas: 1
Chr14	55341284	55343164	-	1881	5	9	11	21	2.2	2.33333	PCMP-A2: Pentatricopeptide repeat-containing protein At4g18520	AUR62005669	XP_021745547	chlo: 5, vacu: 4, extr: 2, nucl: 1, mito: 1, golg: 1
Chr14	6991045	6991291	+	247	20	40	49	83	2.45	2.075	RPL15: 50S ribosomal protein L15 chloroplastic	AUR62035212	XP_021723805	chlo: 8, cyto: 4, nucl: 1, mito: 1
Chr15	42942098	42942500	-	403	25	39	61	81	2.44	2.07692	THF1: Protein THYLAKOID FORMATION1 chloroplastic	AUR62032763	XP_021738198	chlo: 13, mito: 1
Chr04	5969601	5970061	-	461	52	71	122	153	2.34615	2.15493	RBCS: Ribulose bisphosphate carboxylase small chain chloroplastic	AUR62008993	XP_021763560	chlo: 14
Chr07	101522310	101522955	-	646	9	7	21	15	2.33333	2.14286	Protein of unknown function	AUR62001509	XP_021716648	plas: 8, nucl: 3, extr: 1, E.R.: 1, golg: 1
Chr04	4886434	4886778	+	345	16	33	35	75	2.1875	2.27273	CYP78A5: Cytochrome P450 78A5	AUR62039402	XP_021747804	chlo: 12, E.R.: 2
Chr15	58787468	58788036	+	569	12	9	24	22	2	2.44444	DEAD-box ATP-dependent RNA helicase 53-like	AUR62015155	XP_021724607	chlo: 8, nucl: 3, mito: 2, pero: 1
Chr01	8894725	8895211	-	487	10	9	21	21	2.1	2.33333	RPL22B: 60S ribosomal protein L22-2	AUR62033034	XP_021729570	cyto: 8, nucl: 4, mito: 2
Chr04	7166626	7167070	-	445	8	19	19	39	2.375	2.05263	At1g66430: Probable fructokinase-6 chloroplastic	AUR62023180	XP_021737115	chlo: 14
Chr09	9817382	9820290	+	2909	9	17	19	39	2.11111	2.29412	AUL1: Auxilin-like protein 1	AUR62004083	XP_021714554	nucl: 8, chlo: 4, mito: 1, cysk: 1
Chr08	1756699	1757317	+	619	12	15	28	31	2.33333	2.06667	BP-73: SAP-like protein BP-73	AUR62011844	XP_021770136	chlo: 11, nucl: 3
Chr18	21488003	21488528	+	526	12	5	24	12	2	2.4	U-box domain-containing protein 9-like	AUR62022150	XP_021749638	nucl: 5, cyto: 4, chlo: 3, vacu: 1, cysk: 1
Chr10	25407405	25407970	+	566	5	10	11	22	2.2	2.2	At4g09670: Uncharacterized oxidoreductase At4g09670	AUR62022318	XP_021729447	chlo: 7, cyto: 5, nucl: 1, plas: 1
Chr16	75591312	75591704	+	393	9	24	20	52	2.22222	2.16667	GDCSH: Glycine cleavage system H protein mitochondrial	AUR62018743	XP_021765685	chlo: 11, mito: 3
Chr01	18284500	18284732	-	233	6	9	13	20	2.16667	2.22222	IAA27: Auxin-responsive protein IAA27	AUR62021457	XP_021723607	cyto: 7, nucl: 6, chlo: 1
Chr05	71368154	71369105	-	952	6	8	12	19	2	2.375	Kinesin-like protein KIN-14S	AUR62005145	XP_021742486	nucl: 14
Chr10	4274685	4275112	+	428	5	12	11	26	2.2	2.16667	Ascorbate transporter, chloroplastic-like	AUR62022578	XP_021767095	plas: 10, E.R.: 3, golg: 1
Chr15	26949763	26950323	-	561	14	6	33	12	2.35714	2	Peroxidase P7-like	AUR62024053	XP_021732933	chlo: 6, vacu: 4, extr: 2, nucl: 1, mito: 1
Chr06	66042484	66043221	-	738	9	7	18	16	2	2.28571	Enoyl-CoA delta isomerase 2, peroxisomal-like	AUR62026498	XP_021747840	nucl: 8, cyto: 3, chlo: 2, E.R.: 1
Chr17	4525643	4526300	-	658	7	10	16	20	2.28571	2	Aspartic proteinase-like protein 2	AUR62042697	XP_021770512	vacu: 6, plas: 2, golg: 2, nucl: 1, mito: 1, extr: 1, E.R.: 1
Chr15	14620405	14621063	+	659	8	10	18	20	2.25	2	Probable metal-nicotianamine transporter YSL6	AUR62029420	XP_021727503	plas: 12, vacu: 1, E.R.: 1
Chr11	70951278	70951748	-	471	14	24	29	52	2.07143	2.16667	Peptidyl-prolyl cis-trans isomerase-like	AUR62023749	XP_021774776	chlo: 11, mito: 3
Chr14	58302246	58302315	-	70	17	27	38	54	2.23529	2	Eukaryotic translation initiation factor 5A	AUR62005862	XP_021747428	cyto: 5, chlo: 4, nucl: 3, extr: 1, cysk: 1
Chr09	3736880	3737194	-	315	8	9	16	20	2	2.22222	50S ribosomal protein L10, chloroplastic-like	AUR62003563	XP_021713862	chlo: 7, mito: 6, nucl: 1
Chr01	116719804	116721335	-	1532	9	9	18	20	2	2.22222	Intracellular protein transport protein USO1-like isoform X2	AUR62004229	XP_021748144	nucl: 14
Chr15	13909575	13910223	-	649	4	9	8	20	2	2.22222	Cleavage and polyadenylation specificity factor subunit 3-I-like	AUR62011671	XP_021736877	cyto: 4, nucl: 3, vacu: 3, E.R.: 3, chlo: 1
Chr04	3079476	3079922	+	447	13	18	26	40	2	2.22222	Pleckstrin homology domain-containing protein 1-like	AUR62022864	XP_021732443	cyto: 12, nucl: 1, extr: 1
Chr12	57626308	57626713	+	406	10	15	20	33	2	2.2	Leucine aminopeptidase 1-like	AUR62020265	XP_021755540	chlo: 10, mito: 2, nucl: 1, extr: 1
Chr01	49311002	49311674	-	673	25	36	55	72	2.2	2	Aspartyl protease AED3-like	AUR62032642	XP_021752910	chlo: 8, nucl: 3, plas: 1, extr: 1, E.R.: 1
Chr08	16854540	16855080	-	541	11	16	23	33	2.09091	2.0625	Probable zinc metalloprotease EGY1, chloroplastic	AUR62038443	XP_021776046	plas: 8, chlo: 2, E.R.: 2, vacu: 1, golg: 1
Chr03	27251662	27251934	-	273	26	41	55	82	2.11538	2	30S ribosomal protein S9, chloroplastic	AUR62040078	XP_021722643	chlo: 9, cyto: 4, mito: 1
Chr16	74389410	74389831	+	422	13	14	27	28	2.07692	2	Trihelix transcription factor ASIL2-like	AUR62018837	XP_021765518	nucl: 11, chlo: 1, cyto: 1, vacu: 1
Chr12	52366313	52366583	-	271	7	13	14	27	2	2.07692	Probable sesquiterpene synthase	AUR62029284	XP_021725990	cyto: 8, chlo: 2, mito: 2, nucl: 1, plas: 1
Chr04	2487550	2487791	+	242	22	48	45	96	2.04545	2	RING-H2 finger protein ATL66-like	AUR62022913	XP_021732498	chlo: 8, mito: 2, nucl: 1, cyto: 1, extr: 1, E.R.: 1
Chr07	103870573	103870955	+	383	7	12	14	24	2	2	Protein TOC75-3, chloroplastic	AUR62001746	XP_021720808	chlo: 8, nucl: 1, cyto: 1, mito: 1, plas: 1, extr: 1, golg: 1
Chr09	3657329	3657619	-	291	7	11	14	22	2	2	Phytochrome A-like	AUR62003557	XP_021713853	cyto: 9, chlo: 3, nucl: 2
*1 : Pytozome12 (https://phytozome.jgi.doe.gov/pz/portal.html#!info?alias=Org_Cquinoa_er)
*2 :WoLF PSORT (https://wolfpsort.hgc.jp/)
