# Supplementary material for: A novel WD40-repeat protein involved in formation of epidermal bladder cells in the halophyte quinoa
Source: Commun Biol. 2020 Sep 17;3:513. doi: 10.1038/s42003-020-01249-w (PMC7498606; doi:10.1038/s42003-020-01249-w)
Supplement: Supplementary file 5 — Supplementary Data 3 [file 42003_2020_1249_MOESM5_ESM.xlsx]

## Sheet: Supplementary Data 3
Supplementary Data 3
Summary of genes expressed less than half in rebc mutants
		Expression (Transcripts Per Kilobase Million, TPM)				Expression ratio		EBCs expression (TPM)
Gene Accession No. (phytozome*1)	Gene annotation (phytozome*1)	WT bulk of rebc1 heterozygous line	WT bulk of rebc2 heterozygous line	rebc bulk of rebc1 heterozygous line	rebc bulk of rebc2 heterozygous line	rebc1 (rebc bulk/(WT bulk+rebc bulk))	rebc2 (rebc bulk/(WT bulk+rebc bulk))	Experiment No.*2 SRX3124330	Experiment No.*2 SRX3124331	Experiment No.*2 SRX3124332	Experiment No.*2 SRX3124333
AUR62014277	PEX7: Peroxisome biogenesis protein 7	2.94644	13.6994	0	0	0	0
AUR62012220	HSP17.3-B: 17.3 kDa class I heat shock protein	17.6396	1.70865	0	0	0	0
AUR62021487	Protein of unknown function	11.1292	20.4823	0	0	0	0	2595.24	2135.04	1415.4	2689.52
AUR62016010	CET1: CEN-like protein 1	11.4154	2.94863	0	0	0	0
AUR62010976	Protein of unknown function	21.3428	9.92329	0	0	0	0
AUR62010978	Protein of unknown function	7.34444	15.1768	0	0	0	0	867.209	477.731	372.001	1070.03
AUR62021217	CET1: CEN-like protein 1	11.4154	5.89727	0	0	0	0
AUR62000029	Protein of unknown function	10.324	2.00004	0	0	0	0
AUR62005640	Protein of unknown function	4.43931	10.3202	0	0	0	0
AUR62022156	Jasmonate-induced protein homolog	41.1894	1.32993	0	0	0	0	21.0029	18.6886	11.4592	8.62636
AUR62038034	ASR1: Abscisic stress-ripening protein 1	3.05457	16.5692	0	0	0	0
AUR62013721	Protein of unknown function	64.1459	7.10107	0	0	0	0	2.59078	0.816253	2.47216	0.825449
AUR62038529	Protein of unknown function	12.8607	3.32196	0	0	0	0	116.958	83.3392	47.4167	90.7462
AUR62007161	EXLB1: Expansin-like B1	15.8318	4.83296	0	0	0	0
AUR62021482	MLP423: MLP-like protein 423	83.774	104.867	0	1.5474	0	0.0145413	20035.8	14273.8	9729.67	20759.5
AUR62030886	Pathogenesis-related protein 1	48.7241	3.14641	1.83152	0	0.0362278	0
AUR62038198	CAISE5: Glucose and ribitol dehydrogenase	49.999	7.92508	2.0503	0	0.0393915	0	55.4189	93.6782	52.9965	32.8574
AUR62029487	PAD1: Proteasome subunit alpha type-7	1.46781	10.2368	0	0.528685	0	0.0491092
AUR62011763	GPAT3: Probable glycerol-3-phosphate acyltransferase 3	10.5403	0.480457	0.559346	0	0.0503934	0	0.601001	12.9232	3.51259	39.307
AUR62008721	Allergen Fra a 1 (Fragments)	73.9884	50.964	5.56239	0	0.0699224	0
AUR62015968	Protein of unknown function	10.8276	2.79681	0.814008	0	0.0699224	0
AUR62003325	GA2OX6: Gibberellin 2-beta-dioxygenase 6	12.905	3.00006	1.16422	0	0.0827497	0	398.809	393.044	115.019	647.324
AUR62021481	MLP43: MLP-like protein 43	19.2085	21.5005	1.92544	0	0.0911065	0	5118.54	3638.85	1929.55	4817.41
AUR62015345	7OMT: (R, S)-reticuline 7-O-methyltransferase	177.331	25.9408	3.26488	2.60703	0.0180784	0.0913216
AUR62029749	Protein of unknown function	31.7093	2.04766	4.76776	0	0.130706	0
AUR62020226	Protein of unknown function	32.4827	10.488	4.88405	0	0.130706	0
AUR62032926	Ribosome-inactivating protein lychnin	9.5128	11.0574	0	1.71319	0	0.134152	5.04277	1.4299	7.03739	3.98456
AUR62006383	Non-specific lipid-transfer protein	137.096	20.2357	5.88959	2.35144	0.04119	0.104105	134.474	126.479	80.0802	125.434
AUR62009721	Peroxidase 2 (Fragment)	25.989	12.7548	1.56307	1.24812	0.0567313	0.0891326
AUR62016630	Protein of unknown function	28.8922	23.455	3.72358	0.991103	0.114165	0.0405423
AUR62017347	CLH1: Chlorophyllase-1	31.7984	33.3378	5.90613	0	0.156642	0
AUR62037540	Protein of unknown function	7.567	14.6594	0	2.72553	0	0.156776	13.5238	11.3742	10.1432	13.4961
AUR62000031	DIR19: Dirigent protein 19	37.2902	12.3843	7.20886	0	0.162	0
AUR62028964	Protein of unknown function	88.2699	64.8014	18.1618	0	0.170643	0
AUR62019353	STPS: Probable sesquiterpene synthase	67.6675	45.0117	12.9656	0.862758	0.160797	0.0188069
AUR62021174	Protein of unknown function	170.579	40.9981	6.58343	7.22826	0.0371605	0.149882
AUR62009281	Protein of unknown function	19.3013	14.9568	0	3.47604	0	0.188578	12.2781	12.5721	9.76325	11.4749
AUR62003218	Protein of unknown function	4.21453	13.0636	0	3.03604	0	0.188578
AUR62036226	PNC1: Cationic peroxidase 1	32.5596	24.4169	1.89507	3.78307	0.0550019	0.134152
AUR62008726	Protein of unknown function	93.2582	117.909	17.7122	4.41978	0.159612	0.0361303
AUR62021371	Putative 4-hydroxy-4-methyl-2-oxoglutarate aldolase 3	29.9381	3.51506	7.366	0	0.197458	0
AUR62001196	CRRSP55: Cysteine-rich repeat secretory protein 55	55.4913	26.4621	1.92544	5.38118	0.0335345	0.168989
AUR62036205	Protein of unknown function	10.7403	8.32276	2.9068	0	0.212998	0
AUR62027043	STS14: STS14 protein	16.544	11.2176	1.86565	1.48973	0.101341	0.117234	11.0252	5.80249	1.6737	12.2946
AUR62029723	Protein of unknown function	16.6474	19.3504	2.50308	1.99872	0.130706	0.0936208
AUR62027553	Protein of unknown function	35.1866	9.67521	3.07196	1.63532	0.0802947	0.144584
AUR62041575	ACA7: Alpha carbonic anhydrase 7	49.6737	29.1297	12.1117	0.967124	0.196028	0.0321338
AUR62025228	Protein of unknown function	14.3375	23.455	4.31152	0	0.231193	0
AUR62032929	Nigrin b	167.569	45.8299	18.7731	7.10073	0.100745	0.134152
AUR62030503	MTH_273: UPF0098 protein MTH_273	53.8875	8.94817	0	2.7728	0	0.236567	10.377	4.88572	4.28342	7.80121
AUR62040594	Protein of unknown function	9.60427	14.8849	0	4.61244	0	0.236567	2.32743	15.3989	1.61939	3.46053
AUR62030888	GLIPR2: Golgi-associated plant pathogenesis-related protein 1	10.8807	5.05893	0	1.56763	0	0.236567
AUR62023191	Protein of unknown function	4.324	10.0522	0	3.11489	0	0.236567	4.97728	4.91077	6.12422	2.57068
AUR62022444	PLP2: Patatin-like protein 2	57.2147	5.34173	5.59694	0.993155	0.0891068	0.156776
AUR62008685	RPL18C: 60S ribosomal protein L18-3	143.584	11.6102	9.01107	2.69828	0.0590522	0.188578	16.9437	6.42263	13.1365	3.03662
AUR62002448	PTGR2: Prostaglandin reductase 2	12.824	7.72912	1.28546	1.53967	0.0911065	0.166114
AUR62014461	GLP6: Germin-like protein subfamily 1 member 13	58.594	80.878	9.08541	12.531	0.134242	0.134152
AUR62027597	Protein of unknown function	6.65896	12.9003	0	4.79694	0	0.271056	18.5574	29.3606	31.9991	31.131
AUR62010822	Protein of unknown function	791.876	345.17	101.476	64.8235	0.11359	0.158109	305.837	199.885	146.795	178.246
AUR62036851	GER3: Germin-like protein subfamily 3 member 3	35.0472	41.9722	5.74869	6.88556	0.140914	0.140931
AUR62000384	GSVIVT00037159001: Peroxidase 5	16.192	7.0579	6.39083	0	0.282995	0
AUR62014247	DDB_G0278631: Putative UDP-sugar transporter DDB_G0278631	10.4046	5.64387	0	2.24856	0	0.284901
AUR62009321	Protein of unknown function	2.75164	11.7275	0	4.95551	0	0.297039	4.66769	3.5846	4.03642	1.71025
AUR62025514	Major allergen Api g 1, isoallergen 2	140.37	70.9897	33.325	8.51527	0.191859	0.107104
AUR62018845	EXPB1: Expansin-B1	101.332	44.8705	13.0595	10.4281	0.114165	0.188578	0	0.107454	0.162721	0
AUR62040969	STH-21: Pathogenesis-related protein STH-21	277.797	199.44	47.9116	36.7863	0.1471	0.155725
AUR62002795	Antimicrobial peptide 2	125.396	60.313	42.9099	3.11489	0.254952	0.0491092
AUR62021191	LTI65: Low-temperature-induced 65 kDa protein	35.1827	3.32481	15.4829	0	0.305591	0
AUR62029491	PER40: Peroxidase 40	27.7457	2.60612	3.79254	0.605674	0.120252	0.188578
AUR62007673	2-oxoisovalerate dehydrogenase subunit alpha 2, mitochondrial	30.4216	11.7871	8.38594	1.2175	0.21609	0.0936208	27.5945	63.6237	35.4358	44.1649
AUR62027841	TCS1: Caffeine synthase 1	73.7464	6.51042	5.89509	2.0174	0.0740203	0.236567
AUR62027390	ONAC010: NAC transcription factor ONAC010	3.94021	12.2133	1.77733	0	0.310856	0
AUR62033293	APS1: Acid phosphatase 1	43.24	11.1691	13.003	1.0383	0.231193	0.085055
AUR62006242	RBG4: Glycine-rich RNA-binding protein 4, mitochondrial	14.9081	38.5083	4.48312	3.5798	0.231193	0.085055	17.4615	16.2672	13.0711	15.309
AUR62022053	Protein of unknown function	4.11047	12.741	0	5.92214	0	0.317317	6.47467	14.0048	6.23763	5.33179
AUR62004177	SAUR36: Auxin-responsive protein SAUR36	14.7509	3.26589	0	1.51802	0	0.317317	2.29797	11.2622	4.2637	22.5504
AUR62016187	Protein of unknown function	11.7235	10.9016	0	5.06719	0	0.317317
AUR62022190	Protein of unknown function	11.369	2.51713	0	1.16998	0	0.317317
AUR62021998	NTF2: Nuclear transport factor 2	13.3179	15.4803	3.00369	2.39847	0.184031	0.134152	1.21027	0.889716	1.85258	0.539843
AUR62011431	Protein of unknown function	17.2756	15.8211	4.25051	2.26271	0.197458	0.125123
AUR62030885	Pathogenesis-related protein PR-1 type	323.699	184.546	60.491	36.6433	0.157451	0.165665
AUR62024421	Protein of unknown function	11.8016	3.32553	1.93578	0.772868	0.140914	0.188578	25.5443	25.0143	15.4668	30.0364
AUR62032931	PAP1: Antiviral protein I	88.5727	43.0009	23.1053	6.14992	0.206892	0.125123
AUR62008409	GSTU6: Probable glutathione S-transferase GSTU6	33.2948	27.9506	7.50923	4.99681	0.184031	0.15166
AUR62028085	D7OMT: Isoflavone 7-O-methyltransferase	82.3223	19.1378	9.07709	5.93028	0.0993123	0.236567
AUR62042273	UGT73C3: UDP-glycosyltransferase 73C3	14.2285	8.8207	0.855752	3.41662	0.0567313	0.279197
AUR62030260	WRKY28: Probable WRKY transcription factor 28	10.528	6.11871	1.18723	1.89602	0.101341	0.236567	50.6271	62.6845	27.4924	93.4591
AUR62003530	tpa: Taurine--pyruvate aminotransferase	4.01747	11.6745	1.81218	0.36176	0.310856	0.030056	777.576	807.387	288.67	683.449
AUR62006136	STPS: Probable sesquiterpene synthase	168.082	114.509	61.3871	9.14515	0.267518	0.0739576
AUR62032645	nfr1: NADH-dependent flavin reductase subunit 1	12.2183	7.89008	1.83712	2.20043	0.130706	0.218069
AUR62016475	Dynein light chain LC6, flagellar outer arm	41.6185	26.8756	6.25769	7.49521	0.130706	0.218069
AUR62039915	Protein of unknown function	33.4186	3.83651	3.34984	1.33744	0.0911065	0.258494
AUR62028318	CYP71D10: Cytochrome P450 71D10	25.428	8.62071	5.73497	1.71728	0.184031	0.166114
AUR62021192	Protein of unknown function	28.7887	3.87978	5.64603	0.90168	0.163963	0.188578
AUR62020570	HSP17.9-D: 17.9 kDa class II heat shock protein	48.4288	3.12734	1.82042	1.45362	0.0362278	0.317317
AUR62039951	Hydrophobic seed protein	125.211	194.055	33.3743	32.7996	0.21045	0.144584	0.344805	0.19011	0.143945	0
AUR62003582	2-oxoisovalerate dehydrogenase subunit alpha 2, mitochondrial	11.8306	7.2032	4.57415	0.608748	0.27883	0.0779253	26.9289	33.195	8.67728	28.1796
AUR62002851	Universal stress protein A-like protein	17.9972	13.9462	6.08856	1.62059	0.252787	0.104105	161.096	161.712	71.2355	196.605
AUR62010620	Osmotin-like protein OSML13	118.91	52.9833	28.1596	10.7074	0.191471	0.168116
AUR62041280	ZIFL1: Protein ZINC INDUCED FACILITATOR-LIKE 1	27.9599	19.7987	6.95836	3.81995	0.199275	0.161735	6.95085	12.9786	5.90107	6.22696
AUR62024690	AKR2A: Ankyrin repeat domain-containing protein 2A	14.4101	1.17542	0.684212	0.546348	0.0453293	0.317317
AUR62038164	Protein of unknown function	14.7977	11.4669	4.44991	1.77664	0.231193	0.134152	8.6661	5.76667	8.98219	7.99768
AUR62007054	MGL: Methionine gamma-lyase	41.9629	15.2734	4.01512	5.95419	0.0873269	0.280493	1.92595	6.96595	5.596	1.68379
AUR62032932	Protein of unknown function	128.057	62.375	26.4061	15.8141	0.170954	0.202254	1260.14	1507.38	677.366	1457.77
AUR62006044	Cenpv: Centromere protein V	35.42	29.2772	2.13028	13.6083	0.0567313	0.317317
AUR62023809	SP2: Acidic endochitinase SP2	215.221	173.192	54.7634	35.7783	0.20284	0.171213	11.1443	9.64678	6.93204	34.5977
AUR62007317	ACT-2: Agmatine coumaroyltransferase-2	17.123	6.63443	1.71639	2.74111	0.0911065	0.292368
AUR62037413	Protein of unknown function	12.7512	5.48948	3.8345	1.02062	0.231193	0.156776	0.600841	12.0206	2.65166	9.03568
AUR62008723	Protein of unknown function	23.6693	23.4773	9.39543	2.72812	0.284153	0.104105
AUR62037323	Universal stress protein A-like protein	21.0453	11.2904	5.84186	2.33238	0.217273	0.171213
AUR62032091	WAT1-related protein At3g28050	10.5698	10.9209	1.58925	3.80709	0.130706	0.258494	21.4518	19.6538	6.77229	18.7565
AUR62020156	AS: Asparagine synthetase [glutamine-hydrolyzing]	15.7475	7.40894	6.59594	0.810293	0.295207	0.098585
AUR62026546	PER57: Peroxidase 57	30.8575	14.0352	4.23623	5.31561	0.120712	0.274697
AUR62003486	GAD4: Glutamate decarboxylase 4	38.2769	5.64976	3.28871	2.62606	0.079121	0.317317
AUR62026770	CAD1: Probable cinnamyl alcohol dehydrogenase 1	21.1396	3.07149	4.17179	0.951773	0.164819	0.236567
AUR62000159	GNS1: Glucan endo-1, 3-beta-glucosidase, basic isoform	2.32109	10.7919	0.697992	2.22941	0.231193	0.171213
AUR62019931	EXLB1: Expansin-like B1	28.3647	9.42008	2.74171	4.37854	0.0881395	0.317317
AUR62005495	GST1: Glutathione S-transferase 1	79.3783	57.2396	26.8542	10.3245	0.252787	0.152811
AUR62011459	Protein of unknown function	11.5808	3.14094	4.70143	0.417125	0.288746	0.117234
AUR62027039	Pathogenesis-related protein 1A	14.2984	14.2457	1.84275	5.88581	0.114165	0.292368
AUR62008340	Protein of unknown function	14.7724	7.92508	3.07545	2.45577	0.172315	0.236567	1.65224	4.7826	10.5188	2.82512
AUR62032633	SIB1: Sigma factor binding protein 1, chloroplastic	36.7791	18.0004	10.478	4.18338	0.221723	0.188578	4.22186	1.55183	7.14789	3.24325
AUR62013154	ABCG11: ABC transporter G family member 11	10.2446	7.93863	4.15896	1.10699	0.288746	0.122378
AUR62030881	Pathogenesis-related protein 1A	337.447	134.233	113.653	25.9294	0.251946	0.161895
AUR62015574	Protein of unknown function	16.185	23.2922	2.0859	9.99362	0.114165	0.300237	12.1867	13.1295	9.82427	12.7463
AUR62007884	Putative 4-hydroxy-4-methyl-2-oxoglutarate aldolase 3	13.8728	10.7502	3.57582	2.85532	0.204934	0.209864	34.0988	20.9189	42.3045	16.3881
AUR62028112	Protein of unknown function	8.99859	13.9462	4.05904	1.62059	0.310856	0.104105
AUR62029170	HSR201: Benzyl alcohol O-benzoyltransferase	42.0187	6.047	10.2891	1.72966	0.196703	0.222417
AUR62035477	FOX2: Flavin-dependent oxidoreductase FOX2	18.2049	10.3453	5.10956	2.62287	0.219158	0.202254	9.50958	23.1077	18.5401	10.2983
AUR62001990	UGT85A24: 7-deoxyloganetin glucosyltransferase	14.2401	5.25469	3.6705	1.46546	0.204934	0.218069
AUR62009511	MPT3: Mitochondrial phosphate carrier protein 3, mitochondrial	23.2289	6.00013	2.79413	2.78892	0.107371	0.317317
AUR62042500	acyP: Acylphosphatase	9.67403	26.2378	4.36371	3.48446	0.310856	0.117234	8.64475	9.20953	13.5793	7.05849
AUR62014460	Germin-like protein 9-1	18.2437	11.7811	6.85774	2.19038	0.273201	0.156776	10.5	19.399	17.1492	14.2151
AUR62008724	PR1: Pathogenesis-related protein 1	111.608	103.929	40.6133	20.2687	0.266804	0.163197
AUR62025510	STH-21: Pathogenesis-related protein STH-21	26.9958	29.1052	10.5888	5.07314	0.281733	0.148431
AUR62012386	SHN3: Ethylene-responsive transcription factor SHINE 3	13.1674	14.5766	1.697	6.77533	0.114165	0.317317	17.2081	9.04795	7.32658	11.7932
AUR62014764	SCPL31: Serine carboxypeptidase-like 31	14.1141	7.99256	4.40759	1.95527	0.237969	0.196553
AUR62018371	SCPL45: Serine carboxypeptidase-like 45	13.7501	7.99132	3.9872	2.12254	0.224792	0.209864
AUR62006340	pod: Peroxidase 15	15.3226	16.6974	4.75176	4.13926	0.236708	0.198653
AUR62039967	CjBAp12: EG45-like domain containing protein	100.036	147.991	17.776	58.9608	0.150885	0.284901	149.676	24.6056	19.3206	118.7
AUR62022132	CRRSP55: Cysteine-rich repeat secretory protein 55	60.3377	41.6865	19.019	10.4737	0.239665	0.200798
AUR62024942	CHS2: Chalcone synthase 2	85.2094	50.8325	26.234	13.1534	0.235402	0.205567
AUR62027186	DTX27: Protein DETOXIFICATION 27	41.0718	13.7033	6.69012	6.16397	0.140072	0.310257	2.24635	1.25759	3.72227	1.32571
AUR62029173	SALAT: Salutaridinol 7-O-acetyltransferase	56.9711	9.74687	18.0221	2.66496	0.240317	0.214712
AUR62018688	Protein of unknown function	19.2548	11.1906	6.51403	2.88972	0.252787	0.205231
AUR62040548	Sec11a: Signal peptidase complex catalytic subunit SEC11A	41.6185	11.7275	6.82657	5.45106	0.140914	0.317317	22.9217	14.4073	4.97593	18.6082
AUR62017883	Protein of unknown function	48.0544	27.2635	12.3864	9.27243	0.204934	0.25379
AUR62021617	Probable LRR receptor-like serine/threonine-protein kinase At1g74360	13.9374	5.40011	5.23899	1.25501	0.273201	0.188578
AUR62009713	SDR2a: Short-chain dehydrogenase reductase 2a	16.3745	3.7009	5.53959	0.982979	0.252787	0.209864
AUR62006740	GSVIVT00037159001: Peroxidase 5	69.6164	17.2004	28.2165	3.63404	0.288415	0.174425
AUR62024586	Protein of unknown function	15.7475	6.97312	6.08856	1.62059	0.27883	0.188578
AUR62011023	MBF1C: Multiprotein-bridging factor 1c	41.1047	11.1484	9.27065	4.44161	0.184031	0.284901	17.4318	26.7738	15.906	35.9896
AUR62035388	SPBC1703.11: OPA3-like protein	8.51893	11.5525	1.92134	4.6026	0.184031	0.284901	5.9352	2.41874	4.30915	3.33805
AUR62005481	Protein of unknown function	18.7049	17.3936	3.37493	8.08472	0.152851	0.317317
AUR62024932	CHI3: Probable chalcone--flavonone isomerase 3	134.819	43.4669	26.6337	19.1405	0.164963	0.305722	17.4684	11.3735	24.4909	36.1137
AUR62016981	TSJT1: Stem-specific protein TSJT1	53.9916	32.8733	15.0764	11.1126	0.218284	0.25264	20.1711	84.5058	21.8486	49.8851
AUR62020529	ETFA: Electron transfer flavoprotein subunit alpha, mitochondrial	22.7527	12.9297	4.78948	5.46348	0.173896	0.297039	19.8495	20.4695	15.9976	23.1596
AUR62022136	AIR12: Auxin-induced in root cultures protein 12	12.7512	4.39158	5.11266	1.02062	0.286201	0.188578	9.52762	4.92183	0.214999	12.4815
AUR62018781	EXLB1: Expansin-like B1	26.4687	11.8747	10.0542	3.01063	0.275285	0.202254	1.26597	1.02373	2.60728	0.602336
AUR62034980	BCAT2: Branched-chain-amino-acid aminotransferase 2, chloroplastic	37.3691	6.63615	8.42813	2.80413	0.184031	0.297039	15.2344	32.7142	20.0052	30.8001
AUR62039370	ERG1: Elicitor-responsive protein 1	40.8804	5.27978	19.6695	0.981638	0.324847	0.156776
AUR62003880	HSF24: Heat shock factor protein HSF24	56.3611	14.5583	10.1692	7.21796	0.152851	0.33146	42.4541	49.2412	20.9068	61.6335
AUR62037439	CYP81E8: Cytochrome P450 81E8	58.374	22.8966	17.554	7.78723	0.231193	0.25379
AUR62016868	DCR: BAHD acyltransferase DCR	19.1268	12.0769	5.11266	4.59281	0.210923	0.275519
AUR62009992	SKIP23: F-box protein SKIP23	27.2637	10.2434	6.70799	4.16607	0.197458	0.289121
AUR62032805	Protein of unknown function	23.8388	24.0148	10.7531	5.15184	0.310856	0.176635
AUR62010618	OLPA: Osmotin-like protein	1345.23	1222.92	553.595	303.304	0.291546	0.198728	150.967	324.267	121.818	734.316
AUR62005993	SE2: Acidic endochitinase SE2	84.3618	31.379	16.2362	15.3956	0.161396	0.329144
AUR62001148	folE: GTP cyclohydrolase 1	17.9195	13.3717	5.98742	4.3029	0.250448	0.243451
AUR62036702	Probable nucleoredoxin 2	10.069	6.76224	2.42233	2.90137	0.193921	0.300237	14.3556	9.95549	8.52267	10.4123
AUR62009723	GSVIVT00023967001: Peroxidase 4	118.798	52.0856	39.4851	16.8906	0.249458	0.244876
AUR62029278	WDR25: WD repeat-containing protein 25	9.58124	14.8492	4.32186	3.45103	0.310856	0.188578
AUR62027817	Blue copper protein	8.87861	13.7603	4.00492	3.19796	0.310856	0.188578
AUR62021381	chit46: Endochitinase 46	27.4408	21.2642	7.42671	8.56596	0.212998	0.287158
AUR62026934	ACA4: Alpha carbonic anhydrase 4	33.5633	6.24207	12.1117	1.93425	0.265171	0.236567
AUR62038223	SPAPB24D3.06c: UPF0613 protein PB24D3.06c	7.39102	10.6366	1.90509	4.56368	0.204934	0.300237	11.1943	9.7342	12.017	11.0137
AUR62034815	Protein of unknown function	44.1066	19.9814	11.019	8.79873	0.199889	0.305722	30.6266	50.8625	32.6421	39.2047
AUR62039065	Protein of unknown function	43.5502	10.8863	10.139	5.06006	0.188847	0.317317
AUR62003203	Calcium uniporter protein 1, mitochondrial	28.8128	13.2901	9.90228	4.44771	0.255773	0.250747	69.2827	84.1441	35.7422	34.5188
AUR62004102	XERO1: Dehydrin Xero 1	41.4335	19.4937	14.6847	6.39592	0.261674	0.247045	2.95843	5.53601	6.88635	2.87916
AUR62022629	NMNAT: Nicotinamide/nicotinic acid mononucleotide adenylyltransferase	14.7567	11.4351	4.16024	4.65077	0.219921	0.289121	5.19643	5.29886	6.2048	5.68256
AUR62002371	PARG2: Probable poly(ADP-ribose) glycohydrolase 2	17.4307	6.83911	4.77724	2.861	0.215114	0.294945
AUR62034494	FOX2: Flavin-dependent oxidoreductase FOX2	65.4777	34.4646	18.3899	14.2395	0.219273	0.292368	17.6263	54.1835	27.3403	34.1534
AUR62008020	Calcium uniporter protein 2, mitochondrial	14.9793	6.85904	6.14252	1.96194	0.290814	0.222417	86.3356	49.4438	26.1751	37.2775
AUR62007220	EXLB1: Expansin-like B1	48.4288	3.12734	11.8327	1.45362	0.196356	0.317317	0.183374	0.202208	1.0207	0.490767
AUR62040434	WRKY69: Probable WRKY transcription factor 69	15.8547	8.93526	3.9009	4.15319	0.197458	0.317317	25.7596	23.0132	10.0612	30.3808
AUR62001471	CYP71A1: Cytochrome P450 71A1	23.8742	24.5005	10.478	6.50747	0.305017	0.209864
AUR62002478	KEX1: Pheromone-processing carboxypeptidase KEX1	17.1519	17.9822	6.37146	5.81447	0.270857	0.24434	58.435	52.7089	22.9148	67.0169
AUR62004541	ATHB-12: Homeobox-leucine zipper protein ATHB-12	12.3653	7.4527	3.71846	2.96922	0.231193	0.284901	83.1537	38.3667	32.8724	47.4498
AUR62033924	Protein of unknown function	11.5808	5.23489	3.48254	2.08562	0.231193	0.284901	10.8749	9.0261	6.78546	11.4228
AUR62036232	SDR2a: Short-chain dehydrogenase reductase 2a	16.1829	1.39337	4.05539	0.647651	0.200382	0.317317
AUR62019168	DTC: Mitochondrial dicarboxylate/tricarboxylate transporter DTC	15.1449	11.1771	6.50619	3.11714	0.300501	0.218069	35.2157	23.2707	65.5546	24.3612
AUR62003891	PI-PLC X domain-containing protein At5g67130	70.5434	31.4444	19.7117	13.4914	0.2184	0.300237	15.2418	16.9324	8.0524	12.3489
AUR62028597	SKIP30: F-box/kelch-repeat protein SKIP30	72.1465	22.7971	22.1169	9.08256	0.234629	0.284901
AUR62028388	Isocitrate lyase	213.319	96.1313	79.2908	31.9869	0.270978	0.249667
AUR62012980	SKIP23: F-box protein SKIP23	28.0899	9.60318	11.18	2.97577	0.284696	0.236567
AUR62030790	MTH_273: UPF0098 protein MTH_273	26.9438	11.9309	6.94495	5.54559	0.204934	0.317317	16.5566	12.3429	11.0979	10.1936
AUR62039771	Isocitrate lyase	67.6698	26.9576	27.5147	8.23901	0.289067	0.234085	7.04448	71.5678	153.141	14.14
AUR62006331	Alanine--glyoxylate aminotransferase 2 homolog 3, mitochondrial	27.4779	16.8102	8.26305	7.29264	0.231193	0.302563	18.7206	26.247	11.4607	16.8831
AUR62013231	WSD1: O-acyltransferase WSD1	23.8434	11.4854	6.39495	5.57064	0.211485	0.326608	48.3325	45.2033	22.5243	30.3009
AUR62022017	Protein of unknown function	25.3163	20.2124	8.99723	7.73699	0.262206	0.276821	30.582	63.7561	20.2953	56.8867
AUR62022193	Protein of unknown function	31.6301	23.2205	10.5129	9.59387	0.249458	0.292368
AUR62032653	NPF5.4: Protein NRT1/ PTR FAMILY 5.4	15.6989	10.1377	7.67151	2.82727	0.328257	0.218069
AUR62030898	PIP: Proline iminopeptidase	14.476	23.557	6.52976	7.29969	0.310856	0.236567	7.89304	10.1544	15.7432	6.88496
AUR62004552	Protein of unknown function	7.92733	13.8217	3.57582	4.28298	0.310856	0.236567	84.5265	56.6664	72.3788	73.3716
AUR62022195	Protein of unknown function	7.16017	16.6455	3.22977	5.158	0.310856	0.236567	6.07302	14.1111	5.25169	4.83731
AUR62000640	Protein of unknown function	28.1365	21.8033	8.4611	10.1344	0.231193	0.317317	20.1711	14.0976	10.9115	14.4465
AUR62010945	MFDR: NADPH:adrenodoxin oxidoreductase, mitochondrial	6.3218	13.0636	1.90107	6.07207	0.231193	0.317317
AUR62022801	Protein of unknown function	15.8547	5.46043	4.76776	2.53806	0.231193	0.317317
AUR62043372	Putative aconitate hydratase, cytoplasmic	18.216	18.1153	5.75175	8.0921	0.239979	0.308772	12.8384	13.0821	8.93783	14.6201
AUR62016866	Uncharacterized acetyltransferase At3g50280	61.5534	37.4	19.5618	16.628	0.241161	0.307767	4.02574	5.09343	6.5102	2.15484
AUR62004869	Jasmonate-induced protein homolog	40.0912	13.3145	15.5007	4.95097	0.27883	0.271056
AUR62041399	BZIP53: bZIP transcription factor 53	42.1199	23.3137	16.2851	8.66916	0.27883	0.271056
AUR62021662	EXPA1: Expansin-A1	14.3375	15.7396	5.3894	6.02486	0.273201	0.276821
AUR62005235	Protein of unknown function	23.782	25.8005	8.58197	10.2792	0.265171	0.284901	8.64475	12.7102	13.4733	2.57068
AUR62027403	Cht4: Chitinase 4	486.817	423.722	188.221	158.437	0.27883	0.272154	1.47465	22.1848	11.5649	41.2517
AUR62002379	SP2: Acidic endochitinase SP2	1172.6	651.881	412.008	268.118	0.260007	0.291433
AUR62030379	Protein of unknown function	47.0266	16.0342	20.364	5.42027	0.302179	0.25264
AUR62001001	Pathogenesis-related protein P2	1830.05	1181.77	649.049	493.112	0.261808	0.294415	823.488	612.535	250.858	1249.57
AUR62025509	Major allergen Pru ar 1	166.474	127.41	68.6028	45.8966	0.291831	0.264829	80.9334	25.2635	16.9456	72.4234
AUR62042931	BAC2: Mitochondrial arginine transporter BAC2	34.0861	19.8103	14.2771	7.01563	0.295207	0.261524	6.01076	20.6977	8.03594	8.58617
AUR62021657	11S globulin seed storage protein 2	81.1781	47.4074	24.4116	22.8829	0.231193	0.325549	19.2445	8.72424	12.1998	32.4288
AUR62020567	WRKY50: Probable WRKY transcription factor 50	14.4295	6.83321	5.0624	2.8874	0.259718	0.297039
AUR62024119	FAOMT: Flavonoid 3', 5'-methyltransferase	171.844	62.2017	51.5064	30.1336	0.230608	0.32635
AUR62010188	Protein of unknown function	14.653	13.2472	5.50799	5.2778	0.273201	0.284901	13.4638	10.8495	13.4651	11.4832
AUR62037346	omt11: Probable inactive O-methyltransferase 11	99.2372	76.3429	33.7347	33.6718	0.253698	0.306066
AUR62026572	Protein of unknown function	160.308	130.595	59.3322	53.2993	0.270133	0.289836
AUR62012694	GST1: Glutathione S-transferase 1	140.189	76.6827	54.8662	29.7024	0.281286	0.279197
AUR62019838	ATL21A: Putative RING-H2 finger protein ATL21A	10.4513	4.6279	3.36737	2.15109	0.243683	0.317317	43.4628	43.7377	22.5814	50.1514
AUR62022767	KINB3: SNF1-related protein kinase regulatory subunit beta-3	7.26961	12.3933	2.62331	5.23683	0.265171	0.297039
AUR62000021	Protein of unknown function	16.321	27.8241	5.88959	11.7572	0.265171	0.297039	3.5596	2.61681	9.24637	2.46987
AUR62001311	OSCBPY: Beta-amyrin synthase	16.1875	11.9737	6.96989	4.24039	0.300979	0.261524	6.64197	4.66978	7.09023	11.2741
AUR62041632	Uncharacterized protein At1g04910	12.6895	9.83324	4.90621	3.91764	0.27883	0.284901	11.916	12.5343	9.44475	10.1894
AUR62009035	Non-specific lipid-transfer protein 2	248.835	312.322	123.309	95.9387	0.331348	0.234994	23.993	14.0481	11.5232	3.22012
AUR62031609	F-box protein At2g17036	9.69751	10.0196	4.37431	3.49292	0.310856	0.258494	8.91053	9.60979	8.91134	10.8318
AUR62032806	cirbp: Cold-inducible RNA-binding protein	15.134	23.455	6.82657	8.1766	0.310856	0.258494	14.4407	12.8908	20.8606	15.132
AUR62004104	Protein of unknown function	13.8153	8.5645	6.23172	2.98565	0.310856	0.258494	8.95563	7.56812	8.31598	7.46671
AUR62007537	PSK3: Phytosulfokines 3	41.5493	29.6213	14.9935	13.1696	0.265171	0.307767	22.3527	8.88235	5.38035	18.414
AUR62041395	Jasmonate-induced protein homolog	87.1085	41.4009	31.434	18.4069	0.265171	0.307767	0.281457	2.25015	1.23375	0.125545
AUR62028335	LKR/SDH: Alpha-aminoadipic semialdehyde synthase	18.6523	11.1023	8.53552	3.89467	0.313947	0.259698	8.87637	13.3457	5.08667	16.4071
AUR62004178	CHS2: Chalcone synthase 2	194.711	85.5664	62.3551	42.5045	0.242564	0.331883
AUR62021368	Protein of unknown function	15.4033	3.67268	5.34464	1.70709	0.257599	0.317317
AUR62030899	AVT1: Vacuolar amino acid transporter 1	13.801	6.01567	5.44711	2.48546	0.282995	0.292368
AUR62041911	FHT: Flavanone 3-dioxygenase	60.1886	34.9807	25.2103	13.9366	0.295207	0.284901
AUR62033162	GST: Glutathione S-transferase	246.866	101.755	82.924	49.8192	0.251445	0.328679	12.1981	7.19336	18.4653	9.79383
AUR62005104	Protein of unknown function	5.54913	10.7502	2.50308	3.99745	0.310856	0.271056
AUR62017284	Protein of unknown function	20.766	9.65509	7.49361	4.48778	0.265171	0.317317
AUR62037161	AAO: L-ascorbate oxidase	38.582	26.9448	14.1805	12.3526	0.268761	0.314337
AUR62010449	PDC1: Pyruvate decarboxylase 1	32.8567	16.0601	14.5928	6.19038	0.307544	0.278214
AUR62018057	RAP2-3: Ethylene-responsive transcription factor RAP2-3	250.504	148.66	101.553	63.9592	0.288457	0.300815	14.0237	15.57	22.8565	23.2218
AUR62005821	NAC029: NAC transcription factor 29	58.6928	81.0402	24.068	34.5933	0.290814	0.299163	7.62881	13.9018	27.0977	4.49869
AUR62039336	BCAT2: Branched-chain-amino-acid aminotransferase 2, chloroplastic	154.243	70.0301	62.5258	30.348	0.288444	0.302337	169.273	214.53	105.587	207.968
AUR62018142	CNGC2: Cyclic nucleotide-gated ion channel 2	31.02	16.4258	14.9252	5.95893	0.324847	0.266205	4.51031	4.59364	4.55037	2.23538
AUR62014207	Uclacyanin-2	299.388	236.106	146.998	83.9782	0.329306	0.262363	7.78486	17.8769	8.91221	15.9662
AUR62024305	Protein of unknown function	22.5727	15.3054	10.182	6.0978	0.310856	0.284901
AUR62030800	GT-3A: Trihelix transcription factor GT-3a	12.0136	2.65985	4.64488	1.23632	0.27883	0.317317
AUR62002378	Protein of unknown function	34.592	10.0522	13.6531	4.67234	0.282995	0.317317
AUR62026452	CHS: Chalcone synthase	99.3748	97.4102	39.0786	45.8891	0.282251	0.320232
AUR62004850	THA1: Probable low-specificity L-threonine aldolase 1	47.1276	41.0848	21.8486	16.5032	0.316755	0.286574	3.56894	3.19213	6.58876	2.65323
AUR62005599	NUP54: Nuclear pore complex protein NUP54	10.9856	15.7161	5.33651	6.08748	0.32695	0.279197	10.7511	11.686	9.66042	11.1896
AUR62001581	Protein of unknown function	9.93875	21.1796	4.48312	8.94951	0.310856	0.297039	12.7951	24.0688	18.8525	6.71447
AUR62022301	Pathogenesis-related protein 1A	76.4881	43.582	36.5314	17.8265	0.323231	0.290293
AUR62003926	RD21A: Cysteine proteinase RD21a	25.2482	16.2248	12.2222	6.6542	0.326182	0.290844
AUR62005984	COMT1: Caffeic acid 3-O-methyltransferase	148.655	111.222	62.7604	52.7522	0.296858	0.32171	22.4041	28.2276	23.3733	18.2059
AUR62017884	PUB31: U-box domain-containing protein 31	31.1852	24.8766	13.2394	11.8932	0.29802	0.323451
AUR62033146	mzm1: Mitochondrial zinc maintenance protein 1, mitochondrial	15.7776	12.2263	7.66434	5.24574	0.32695	0.300237	13.4556	9.40526	11.7871	9.83919
AUR62005952	EMB1687: Probable ribonuclease P/MRP protein subunit POP5	17.1844	9.98731	7.75146	4.6422	0.310856	0.317317	21.082	33.1491	9.88766	22.6386
AUR62025796	AFC3: Serine/threonine-protein kinase AFC3	12.3145	17.4949	5.55477	8.37821	0.310856	0.323819	14.9625	11.3347	10.6241	10.4641
AUR62030246	Uncharacterized acetyltransferase At3g50280	30.6973	23.7877	14.9119	10.7733	0.32695	0.311717	139.862	80.9788	41.3675	117.796
AUR62035817	1-aminocyclopropane-1-carboxylate oxidase homolog 11	11.5986	10.574	5.53959	4.91489	0.323231	0.317317
AUR62004029	PSK3: Phytosulfokines 3	21.8235	31.2208	10.6013	14.5117	0.32695	0.317317	90.6174	34.3176	17.7474	58.8838
AUR62014027	Protein of unknown function	802.561	307.759	393.045	145.362	0.328741	0.320802	0.722381	0.551477	0.556747	0.347007
AUR62028383	CDK-activating kinase assembly factor MAT1	15.989	10.9324	7.6365	5.42027	0.323231	0.33146	12.4217	9.42495	9.80049	11.4882
AUR62001428	FOX1: Flavin-dependent oxidoreductase FOX1	12.619	10.0294	6.12998	4.89483	0.32695	0.32798
*1: Pytozome12 (https://phytozome.jgi.doe.gov/pz/portal.html#!info?alias=Org_Cquinoa_er)
*2: NCBI Sequence Read Archive (SRA, https://www.ncbi.nlm.nih.gov/sra)
