# Supplementary material for: A novel WD40-repeat protein involved in formation of epidermal bladder cells in the halophyte quinoa
Source: Commun Biol. 2020 Sep 17;3:513. doi: 10.1038/s42003-020-01249-w (PMC7498606; doi:10.1038/s42003-020-01249-w)
Supplement: Supplementary file 6 — Supplementary Data 4 [file 42003_2020_1249_MOESM6_ESM.xlsx]

## Sheet: Supplementary Data 4
Supplementary Data 4
Summary of genes expressed more than twice in rebc mutants
		Expression (Transcripts Per Kilobase Million, TPM)				Expression ratio		EBCs expression (TPM)
Gene Accession No. (phytozome*1)	Gene annotation (phytozome*1)	WT bulk of rebc1 heterozygous line	WT bulk of rebc2 heterozygous line	rebc bulk of rebc1 heterozygous line	rebc bulk of rebc2 heterozygous line	rebc1 (rebc bulk/(WT bulk+rebc bulk))	rebc2 (rebc bulk/(WT bulk+rebc bulk))	Experiment No.*2 SRX3124330	Experiment No.*2 SRX3124331	Experiment No.*2 SRX3124332	Experiment No.*2 SRX3124333
AUR62009378	WIP2: Zinc finger protein WIP2	0	0	6.34582	10.1344	1	1
AUR62009969	Protein of unknown function	0	0	2.22496	12.4365	1	1	3.8848	12.6867	0.748516	4.13213
AUR62008580	GRXC11: Glutaredoxin-C11	0	0	2.9162	11.6431	1	1
AUR62010908	ATL5: RING-H2 finger protein ATL5	3.46821	0	15.6442	2.4984	0.818536	1
AUR62041236	Sgf29: SAGA-associated factor 29	3.36311	0	13.6531	2.4227	0.802359	1	4.88996	5.39222	8.59092	2.81736
AUR62015170	Protein of unknown function	3.17093	0	11.4426	6.85277	0.783014	1
AUR62041043	RPL24: 60S ribosomal protein L24	4.38089	0	11.8567	3.15588	0.7302	1	13.8013	15.8042	9.75041	12.549
AUR62023675	Protein of unknown function	7.74298	0	20.956	22.3113	0.7302	1	40.8113	34.6575	12.5333	29.7123
AUR62015153	cwf23: Pre-mRNA-splicing factor cwf23	0	0.851503	4.95658	11.082	1	0.928646
AUR62019367	BSPA: Bark storage protein A	1.49081	2.88812	34.2959	34.3661	0.958342	0.922475
AUR62013565	Protein of unknown function	2.70689	2.09761	14.6521	17.5498	0.844064	0.893237
AUR62022255	pats1: Probable serine/threonine-protein kinase pats1	1.20633	1.86961	6.52976	14.7732	0.844064	0.887663
AUR62011993	STN1: CST complex subunit STN1	2.21965	1.72004	6.00738	12.7918	0.7302	0.881474
AUR62005723	MLP146: Major latex protein 146	4.82533	1.86961	10.8829	12.1661	0.692816	0.866797
AUR62001415	Protein of unknown function	19.937	4.63483	52.1599	22.9793	0.723469	0.832158	14.4942	29.968	8.16869	7.11171
AUR62027396	Protein of unknown function	1.10614	2.57148	5.98742	11.9525	0.844064	0.822949
AUR62007292	Protein of unknown function	2.72908	4.2296	7.38612	17.6936	0.7302	0.807072	11.9043	7.11043	7.86862	7.37491
AUR62014617	SAUR32: Auxin-responsive protein SAUR32	4.59239	3.5587	12.4291	14.887	0.7302	0.807072
AUR62040856	Protein of unknown function	13.793	8.90698	29.0345	35.6044	0.677941	0.799894	82.1699	218.845	311.986	42.9887
AUR62020694	Protein of unknown function	1.34434	2.60436	5.45758	10.1685	0.802359	0.796101	12.6239	10.9568	17.6803	10.3173
AUR62040161	Protein of unknown function	0	2.80441	3.26488	10.4281	1	0.788067
AUR62001989	Protein of unknown function	1.61625	1.87868	12.3939	6.98583	0.884637	0.788067
AUR62036066	CAX2: Vacuolar cation/proton exchanger 2	1.771	2.74474	4.79312	10.2062	0.7302	0.788067	5.36465	9.22843	14.0645	2.96722
AUR62007855	TKPR2: Tetraketide alpha-pyrone reductase 2	7.084	3.65965	14.9119	13.6083	0.677941	0.788067	25.4642	18.4569	12.9	19.6539
AUR62005423	MENG: 2-phytyl-1, 4-beta-naphthoquinone methyltransferase, chloroplastic	0	3.03536	10.6013	11.2869	1	0.788067	3.5596	5.8224	15.3556	3.59896
AUR62028006	speC: Ornithine decarboxylase, constitutive	15.5293	5.29489	31.3818	19.2414	0.668964	0.784202
AUR62004744	PQL3: PsbQ-like protein 3, chloroplastic	3.619	5.60882	8.1622	19.5527	0.692816	0.777088	20.5	16.4404	36.9783	9.48638
AUR62015055	Protein of unknown function	0	4.60724	21.4549	14.9904	1	0.764909	9.36515	13.306	6.46598	7.87272
AUR62006973	Protein of unknown function	4.324	3.35072	15.6036	10.9021	0.783014	0.764909	314.486	164.222	86.2859	221.079
AUR62021407	Pigp: Phosphatidylinositol N-acetylglucosaminyltransferase subunit P	3.96367	3.07149	10.7275	9.99362	0.7302	0.764909	12.727	14.5638	8.22031	11.6752
AUR62022729	Protein yippee-like At4g27745	6.10914	4.73405	16.5341	15.403	0.7302	0.764909	116.585	207.736	70.1476	176.646
AUR62029544	TIM8: Mitochondrial import inner membrane translocase subunit TIM8	8.76179	10.1844	39.5222	31.5588	0.818536	0.756022	28.6642	22.8282	17.2848	20.8361
AUR62027395	23 kDa jasmonate-induced protein	1.64826	3.83176	4.46093	11.8736	0.7302	0.756022
AUR62014802	Protein of unknown function	1.48638	3.45543	6.70467	10.7074	0.818536	0.756022
AUR62044496	Uncharacterized protein At1g04910	2.71918	4.91662	18.8071	14.3647	0.873681	0.745006	6.86403	7.26628	5.45595	5.1437
AUR62011711	Protein of unknown function	3.90173	4.03134	8.21322	11.2428	0.677941	0.736068
AUR62043434	NAC073: NAC domain-containing protein 73	0	3.71231	4.32186	10.3531	1	0.736068
AUR62019573	LSH10: Protein LIGHT-DEPENDENT SHORT HYPOCOTYLS 10	2.39531	3.71231	6.48278	10.3531	0.7302	0.736068
AUR62044625	Protein of unknown function	0	3.00006	13.9707	8.36675	1	0.736068	13.3692	15.5183	13.1208	11.9268
AUR62016742	Protein of unknown function	3.87149	3.00006	10.478	8.36675	0.7302	0.736068	3.51821	5.69004	6.07081	3.34787
AUR62042298	Protein of unknown function	0	7.93863	11.5527	22.1397	1	0.736068	11.1717	15.9122	12.696	12.7348
AUR62041642	Protein of unknown function	3.20142	4.96164	8.66449	13.8373	0.7302	0.736068	13.1888	18.607	28.8251	9.6895
AUR62010343	Protein of unknown function	0	8.41322	9.79464	23.4633	1	0.736068	24.1176	35.5403	34.0493	24.0582
AUR62035334	Protein of unknown function	0	4.09533	7.15164	11.4213	1	0.736068	150.963	113.333	26.0644	89.2598
AUR62004246	BHLH25: Transcription factor bHLH25	4.64039	4.49487	10.4658	12.5355	0.692816	0.736068
AUR62003808	Protein of unknown function	0	3.18525	11.1248	8.88322	1	0.736068
AUR62013075	Protein of unknown function	3.80947	2.95201	11.6848	8.23273	0.754137	0.736068	3.27723	4.98811	4.12369	9.96507
AUR62009979	Protein of unknown function	0	5.86376	13.6531	16.3532	1	0.736068
AUR62000475	Protein of unknown function	6.86491	5.3197	15.4829	14.8359	0.692816	0.736068	9.98157	9.17233	12.3274	8.90463
AUR62001160	Pentatricopeptide repeat-containing protein At3g25210, mitochondrial	1.57051	6.08504	11.3347	15.8389	0.878304	0.722448	8.37291	7.97387	10.6452	10.4404
AUR62016466	Protein of unknown function	1.23772	4.79564	4.46645	12.4827	0.783014	0.722448
AUR62011382	Protein of unknown function	0	6.61553	3.85088	16.9123	1	0.718821
AUR62038186	Protein of unknown function	4.324	13.4029	19.5045	34.2638	0.818536	0.718821	18.5993	19.6431	16.6229	17.2937
AUR62010950	ARAC7: Rac-like GTP-binding protein ARAC7	2.3632	4.27296	5.68522	10.7818	0.706377	0.716171
AUR62004727	Protein of unknown function	8.09874	6.27581	19.4834	15.5576	0.706377	0.71256	13.9017	12.6243	17.4789	7.29518
AUR62027599	immp2l: Mitochondrial inner membrane protease subunit 2	0	6.19213	4.8059	15.3502	1	0.71256	7.10022	7.65155	8.48817	5.90229
AUR62009722	BLOS1: Biogenesis of lysosome-related organelles complex 1 subunit 1	4.56093	5.30148	10.2866	13.1423	0.692816	0.71256
AUR62029304	CNGC4: Cyclic nucleotide-gated ion channel 4	4.93013	3.05633	12.4536	7.45822	0.716394	0.709323	3.94262	2.47021	4.38913	1.41223
AUR62027481	AMS: Transcription factor ABORTED MICROSPORES	8.97165	3.86236	19.7848	9.33536	0.688012	0.707346
AUR62000872	Protein of unknown function	2.77457	5.37511	7.50923	12.9917	0.7302	0.707346
AUR62002600	Protein of unknown function	4.06034	11.0124	12.8206	26.3247	0.759472	0.705054	4.18181	7.59513	9.75581	3.95007
AUR62018493	MYB306: Myb-related protein 306	5.04467	13.6821	15.9287	32.7064	0.759472	0.705054	11.9193	12.975	17.0968	19.767
AUR62032762	Uncharacterized GPI-anchored protein At4g28100	4.06034	9.43923	13.4311	22.4247	0.767867	0.703765	2.70588	1.71795	1.71155	1.68244
AUR62028326	Ccdc12: Coiled-coil domain-containing protein 12	6.36206	14.7901	26.7845	35.1368	0.808063	0.703765	31.6057	34.8519	27.8906	35.7603
AUR62031682	Drap1: Dr1-associated corepressor	20.8093	16.1253	46.9327	37.4761	0.692816	0.699162	29.8364	33.1326	22.8063	31.6783
AUR62035275	Protein of unknown function	6.486	6.70144	13.6531	15.5745	0.677941	0.699162	13.0981	11.6992	12.5765	14.2556
AUR62001749	Protein of unknown function	7.567	19.0572	27.3063	43.6085	0.783014	0.695891	36.6747	30.3312	89.6624	20.4486
AUR62033329	maeB: NADP-dependent malic enzyme	3.8765	3.5046	10.4915	7.91215	0.7302	0.69303	6.92811	6.56064	5.29432	6.04094
AUR62002138	Protein of unknown function	2.98608	5.78488	13.4695	12.9066	0.818536	0.690507
AUR62020499	Protein of unknown function	6.01713	7.77125	12.6662	17.3383	0.677941	0.690507	11.6652	10.7195	12.479	13.3335
AUR62011181	Protein of unknown function	8.90235	6.89854	20.8813	15.3912	0.701099	0.690507	18.9846	17.7229	12.1584	19.0533
AUR62002145	LSH6: Protein LIGHT-DEPENDENT SHORT HYPOCOTYLS 6	4.99422	10.3202	12.0148	22.7854	0.706377	0.688264
AUR62010347	SAUR21: Auxin-responsive protein SAUR21	7.16017	22.194	58.1359	49.001	0.890343	0.688264	12.7967	37.0715	9.96009	20.1232
AUR62023307	RBCS3: Ribulose bisphosphate carboxylase small chain 3, chloroplastic	0	6.72327	6.84881	14.8439	1	0.688264	298.493	128.241	396.793	121.743
AUR62036584	Protein of unknown function	3.05457	8.67908	14.697	19.0704	0.827926	0.687234	14.0642	10.4752	12.8243	9.96041
AUR62027782	GT5: Putative UDP-glucose glucosyltransferase	4.75357	6.4463	10.185	14.1254	0.681793	0.686643	8.56761	10.7576	15.5392	3.3399
AUR62015784	Protein of unknown function	0	6.91086	2.68187	14.9904	1	0.684454	4.86267	4.76633	2.70669	3.21335
AUR62020926	MYB306: Myb-related protein 306	7.084	16.4684	35.1496	35.7219	0.832266	0.684454	10.7293	16.0906	16.1249	14.9318
AUR62012964	SAUR65: Auxin-responsive protein SAUR65	0	5.6913	2.2086	12.3451	1	0.684454	5.19109	14.2289	5.44876	6.3511
AUR62024594	GOLS1: Galactinol synthase 1	2.09841	7.04637	11.9895	15.1164	0.851049	0.682063
AUR62003865	B3 domain-containing protein Os01g0234100	2.48083	5.76728	6.43448	12.2865	0.721734	0.68055	4.47133	4.14335	7.04305	2.07825
AUR62002815	Protein of unknown function	2.27787	6.4722	4.79494	13.6743	0.677941	0.678743	264.455	264.226	370.285	125.143
AUR62009574	Protein of unknown function	123.643	131.508	341.196	275.94	0.734008	0.677241	158.04	112.402	49.0532	159.463
AUR62006901	Protein of unknown function	7.567	11.7275	34.1328	24.5298	0.818536	0.676547	32.5488	24.265	16.4588	30.2639
AUR62039938	Protein of unknown function	2.24965	6.97312	10.1476	14.5853	0.818536	0.676547
AUR62023991	Protein of unknown function	3.82699	11.8623	10.3576	24.8117	0.7302	0.676547	15.9978	23.0099	22.4555	24.8204
AUR62023757	LSM6B: Sm-like protein LSM36B	25.333	47.6749	71.8274	99.0672	0.739266	0.675111	61.171	64.0692	64.6205	62.9817
AUR62031043	rsmG: Ribosomal RNA small subunit methyltransferase G	5.53376	9.6484	11.2326	19.9319	0.669949	0.673823	6.53745	7.30134	5.87824	2.99082
AUR62029373	AAE14: 2-succinylbenzoate--CoA ligase, chloroplastic/peroxisomal	4.09842	9.07405	11.0922	18.5579	0.7302	0.67161	9.75449	9.38739	21.9158	7.02493
AUR62009466	SHT: Spermidine hydroxycinnamoyl transferase	4.50268	2.90765	10.8322	5.94662	0.706377	0.67161
AUR62028696	IBH1: Transcription factor IBH1	4.136	8.01259	14.9252	16.3871	0.783014	0.67161	24.055	20.3087	12.762	21.9067
AUR62039021	LSH10: Protein LIGHT-DEPENDENT SHORT HYPOCOTYLS 10	4.11047	9.55576	12.9789	19.247	0.759472	0.668234
*1 : Pytozome12 (https://phytozome.jgi.doe.gov/pz/portal.html#!info?alias=Org_Cquinoa_er)
*2 : NCBI Sequence Read Archive (SRA, https://www.ncbi.nlm.nih.gov/sra)
