# Supplementary material for: A novel WD40-repeat protein involved in formation of epidermal bladder cells in the halophyte quinoa
Source: Commun Biol. 2020 Sep 17;3:513. doi: 10.1038/s42003-020-01249-w (PMC7498606; doi:10.1038/s42003-020-01249-w)
Supplement: Supplementary file 7 — Supplementary Data 5 [file 42003_2020_1249_MOESM7_ESM.xlsx]

## Sheet: Fig. 4
	Supplementary data of Fig. 4
	Fig. 4q	Fresh weight of shoot from salt treated plants
			WT	rebc1	rebc2
			2.63	1.89	1.86
			2.13	1.29	1.38
			2.48	1.23	1.35
			2.33	1.95	1.45
			1.77	1.21	1.93
			2.57	1.85	1.33
			2.17	1.68	1.92
			2.13	1.57	1.34
			2.14	1.46	1.36
			1.99	1.36	0.97
		mean	2.234	1.549	1.489
		STD	0.268502	0.281403	0.31342
	Fig. 4r	Fresh weight of shoot from non-treated plants
			WT	rebc1	rebc2
			4.51	5.31	4.58
			3.59	4.3	3.84
			3.11	3.69	4.98
			5	3.6	3.03
			5.37	4.24	3.72
			6.28	5.76	3.44
			4.06	5.49	6.23
			5.19	4.64	4.04
			4.29	5.5	3.31
			4.8	4.67	5.81
		mean	4.62	4.72	4.298
		STD	0.918658	0.771866	1.07981
	Fig. 4s	Na+ contents of leaf lamina from salt treated plants
			WT	rebc1	rebc2
			4.6875	1.3	3.20833
			2.83333	2.96429	3.07692
			2.77273	4.28571	3.36364
			4.28571	4.23077	3.18182
			3.45455	1.9375	2.18182
			2.31818	5	2.94444
			2.6	3.79167	2.04545
			2.25	4.54545	3.5
			2.34615	3	4.6
			1.38889	1.65385	4.65
		mean	2.8937	3.27092	3.27524
		STD	0.993554	1.30304	0.854608
	Fig. 4t	Na+ contents of leaf lamina from non-treated plants
			WT	rebc1	rebc2
			0.0846154	0.0791667	0.0833333
			0.105	0.1	0.0558824
			0.05	0.103846	0.0692308
			0.0772727	0.0961538	0.0708333
			0.075	0.0666667	0.0625
			0.0681818	0.0607143	0.0545455
			0.0625	0.0666667	0.0954545
			0.0666667	0.0821429	0.0571429
			0.0681818	0.11	0.167857
			0.0636364	0.05625	0.0733333
		mean	0.0721055	0.0821607	0.0790113
		STD	0.0148572	0.0193785	0.0337668

## Sheet: Fig. 6
	Supplementary data of Fig. 6
	Fig. 6l
	REBC protein localization.
		Leaf				SAM
		chloroplast		nucleus		nucleus
		WT	rebc1	WT	rebc1	WT	rebc1
		7	0	5	2	2	1
		3	0	6	0	1	0
		4	0	4	1	2	1
		4	0	5	1	2	1
		3	0	6	1	6	2
		4	0	4	0	2	0
		4	0	6	1	6	1
		6	0	4	0	3	0
	Mean	4.375	0	5	0.75	3	0.75
	STD	1.40789	0	0.92582	0.707107	1.92725	0.707107

## Sheet: Fig. 8
	Supplementary data of Fig. 8
	Fig. 8b	Chlorpphyll contents
		Abs 646.8 nm			Abs 663.8 nm			chl a+b			chl a			chl b
		WT	rebc1	rebc2	WT	rebc1	rebc2	WT	rebc1	rebc2	WT	rebc1	rebc2	WT	rebc1	rebc2
		0.219	0.12	0.143	0.553	0.309	0.396	0.248766	0.137687	0.170465	0.200297	0.106671	0.137773	0.0582846	0.0310166	0.032692
		0.239	0.139	0.122	0.613	0.36	0.332	0.273669	0.159965	0.144087	0.221436	0.124356	0.115298	0.0621474	0.0356086	0.0287897
		0.214	0.137	0.132	0.543	0.349	0.353	0.243691	0.156325	0.154469	0.194774	0.120334	0.122364	0.0565503	0.0359909	0.0321046
		0.247	0.135	0.13	0.596	0.345	0.33	0.2742	0.154294	0.148069	0.215309	0.118997	0.113737	0.0699949	0.0352971	0.0343314
		0.216	0.121	0.143	0.531	0.315	0.372	0.242041	0.139622	0.164945	0.191756	0.108874	0.128564	0.0597034	0.0307486	0.0363811
		0.247	0.138	0.156	0.621	0.353	0.401	0.27995	0.1578	0.178832	0.224605	0.121769	0.138403	0.066152	0.0360303	0.0404291
		0.208	0.13	0.181	0.513	0.33	0.407	0.23346	0.148069	0.194091	0.183957	0.113737	0.138227	0.057236	0.0343314	0.055864
		0.215	0.108	0.125	0.504	0.271	0.291	0.235276	0.122285	0.136323	0.182685	0.0932791	0.099268	0.0631994	0.0290063	0.0370549
		0.209	0.125	0.139	0.5	0.31	0.344	0.231025	0.140693	0.156285	0.179464	0.106559	0.118217	0.0598886	0.0341343	0.038068
							mean	0.251342	0.146304	0.160841	0.199365	0.112731	0.123539	0.0614618	0.0335738	0.0373017
							STD	0.018202	0.0116114	0.0171433	0.0162273	0.00932738	0.0126813	0.00416257	0.00247787	0.00734371
	Fig. 8c	Fv/Fm
			WT	rebc1	rebc2
			0.828	0.831	0.833
			0.815	0.827	0.833
			0.818	0.834	0.837
			0.818	0.819	0.827
			0.812	0.828	0.826
			0.828	0.831	0.817
			0.827	0.827	0.82
			0.822	0.832	0.83
			0.813	0.829	0.827
			0.83	0.832	0.829
			0.828	0.821	0.823
			0.828	0.826	0.822
		mean	0.82225	0.828083	0.827
		STD	0.00670312	0.00450168	0.00584652
	Fig. 8d	Electron transport rate (ETR)
		PAR	WT-1	WT-2	WT-3	WT-4	rebc1-1	rebc1-2	rebc1-3	rebc1-4	rebc2-1	rebc2-2	rebc2-3	rebc2-4
		25	7.3	7.3	7.2	7.3	7.2	7.3	7.4	7	7.6	7.2	7.2	7.4
		65	17.3	18	18	17.9	17.4	17.7	18.1	17.6	18.3	17.3	17.5	17.8
		125	33.7	32.9	32.4	32.8	31.5	32.6	33.5	32.3	32.6	31.6	32.1	32.3
		190	45.5	48.4	47.2	46.6	46.6	48.5	49.6	48	47.8	44.5	46.4	47.1
		285	64.4	68.5	67.4	67.8	67.2	68.3	69.8	68.2	68.9	64.2	65.1	66.6
		420	96.3	88.4	96.7	94	96.8	95.1	97.5	96	96.3	89.1	90.8	92.3
		625	127.1	133.9	132.8	130.7	126.8	133.1	136	129.2	131.8	123.9	126	126.1
		820	154.6	155.7	159.5	158.8	156.7	158.8	161.9	153.6	158.4	155	151.2	155.3
		1150	171	196.6	198	201.4	183.5	180.6	192.4	175.8	172.9	180.6	182.6	178.2
		1500	194.7	201.6	201.6	204.1	182.7	176.4	179.6	160.7	154.4	177.7	173.9	168.4
		mean					STD
		PAR	WT	rebc1	rebc2		PAR	WT	rebc1	rebc2
		25	7.275	7.225	7.35		25	0.05	0.170783	0.191485
		65	17.8	17.7	17.725		65	0.33665	0.294392	0.434933
		125	32.95	32.475	32.15		125	0.544671	0.826136	0.420317
		190	46.925	48.175	46.45		190	1.20934	1.24466	1.42009
		285	67.025	68.375	66.2		285	1.80808	1.07199	2.05426
		420	93.85	96.35	92.125		420	3.82317	1.03441	3.07503
		625	131.125	131.275	126.95		625	2.99374	4.08197	3.38871
		820	157.15	157.75	154.975		820	2.36995	3.49523	2.94887
		1150	191.75	183.075	178.575		1150	13.9794	6.98063	4.18917
		1500	200.5	174.85	168.6		1500	4.04228	9.7777	10.2075
	Fig. 8q	Number of chlorophyll autofluorescence
			WT	rebc1	rebc2
			23	5	5
			34	2	0
			17	7	3
			25	2	0
			18	6	5
			26	8	1
			21	1	6
			16	4	2
			17	4	1
			18	5	0
			19	0	1
			17	0	2
		Mean	20.9167	3.66667	2.16667
		STD	5.29937	2.67423	2.12489
	Fig. 8r	Autofluorescence intensity
			WT	rebc1	rebc2
			1031.7	221	213.6
			860	175.5	281.9
			1103.2	140.9	273
			1580.7	133	222
			1202.3	229.5	68.2
			1060.2	113.7	107
			1674.9	144.3	140.9
			1223.9	97.2	133
			1103.2	126.4	229.5
			1180.3	82.8	61.6
			1174.5	93.4	99.1
			1215.1	146.3	203.8
			1145.5	102.6	116
			1062.3	410.3	85.5
			746.1	111.1	147.3
		mean	1157.6	155.2	158.8
		STD	232.3	82.8	72.9

## Sheet: Supplementary Fig 2b
	Supplementary data of Supplementary Fig. 2
	Supplementary Fig. 2b	Relative Na+ contents of brushed leaf
		Fresh weight (mg)		Na+ concentration (mg/L)		Na+ conc./ fresh weight		Relative Na+ content (Brushed/non-brushed (%))
		Non-brushed	Brushed	Non-brushed	Brushed	Non-brushed	Brushed
		76	55	450	310	5.92105	5.63636	95.1919
		68	73	1200	1100	17.6471	15.0685	85.3881
		39	36	680	560	17.4359	15.5556	89.2157
		52	44	250	200	4.80769	4.54545	94.5455
		27	33	480	550	17.7778	16.6667	93.75
		42	50	670	760	15.9524	15.2	95.2836
		31	35	450	440	14.5161	12.5714	86.6032
		40	40	320	300	8	7.5	93.75
		42	33	800	560	19.0476	16.9697	89.0909
		44	42	730	660	16.5909	15.7143	94.7162
							Mean	91.7535
							STD	3.79184

## Sheet: Supplementary Fig. 3g
	Supplementary data of Supplementary Fig. 3
	Supplementary Fig. 3g	Fresh weight of shoot (g)
		Heat treatment
			WT	rebc1	rebc2
			0.44	0.42	0.57
			0.56	0.76	0.7
			0.53	0.35	0.5
			0.5	0.36	0.48
			0.52	0.4	0.53
			0.68	0.39	0.59
			0.34	0.47	0.59
			0.51	0.28	0.68
			0.46	0.69	0.37
			0.38	0.23	0.43
		mean	0.492	0.435	0.544
		STD	0.0954289	0.168077	0.103944
	Supplementary Fig. 3h	Fresh weight of shoot (g)
		Non-treated
			WT	rebc1	rebc2
			2.11	1.97	1.34
			1.34	1.54	2.19
			1.28	1.17	1.97
			1.36	1.83	1.81
			1.55	1.69	2.07
			1.44	1.59	0.97
			1.5	1.83	1.06
			1.66	1.22	1.26
			1.44	1.69	2.02
			1.38	1.31	1.5
		mean	1.506	1.584	1.619
		STD	0.239221	0.273545	0.447771

## Sheet: Supplementary Fig. 4d
	Supplementary data of Supplementary Fig. 4
	Supplementary Fig. 4d	Electrolyte leakage
		Drought treatments
		Electric conductance (µS/cm)						Electrolyte leakage (%)
		WT	rebc1	rebc2	WT (boiled)	rebc1 (boiled)	rebc2 (boiled)	WT	rebc1	rebc2
		1480	2800	1520	2800	3000	1800	52.8571	93.3333	84.4444
		2000	1480	2300	3400	2300	2800	58.8235	64.3478	82.1429
		2300	3700	1870	2400	4300	2300	95.8333	86.0465	81.3043
		2400	1260	1670	2700	1790	2500	88.8889	70.3911	66.8
		2200	1950	1270	2600	2200	1840	84.6154	88.6364	69.0217
		1970	1080	1480	3200	1370	1660	61.5625	78.8321	89.1566
		3200	1870	900	3600	2700	1510	88.8889	69.2593	59.6026
		1150	860	2100	2500	950	2800	46	90.5263	75
		2700	1320	1160	2900	1950	1490	93.1034	67.6923	77.8523
		2300	1450	1610	3700	2100	1880	62.1622	69.0476	85.6383
							mean	73.2735	77.8113	77.0963
							STD	18.7041	10.9408	9.41508
	Supplementary Fig. 4e	Electrolyte leakage
		Non-treated
		Electric conductance (µS/cm)						Electrolyte leakage (%)
		WT	rebc1	rebc2	WT (boiled)	rebc1 (boiled)	rebc2 (boiled)	WT	rebc1	rebc2
		79	30	35	970	470	780	8.14433	6.38298	4.48718
		65	54	42	900	680	910	7.22222	7.94118	4.61538
		101	18	21	1000	450	510	10.1	4	4.11765
		100	61	49	1070	1100	560	9.34579	5.54545	8.75
		85	78	62	900	1020	880	9.44444	7.64706	7.04545
		98	67	26	920	820	510	10.6522	8.17073	5.09804
		55	47	41	900	850	570	6.11111	5.52941	7.19298
		59	33	67	820	620	1140	7.19512	5.32258	5.87719
		63	39	69	860	630	810	7.32558	6.19048	8.51852
		93	29	43	1040	610	1000	8.94231	4.7541	4.3
							mean	8.44831	6.1484	6.00024
							STD	1.47257	1.39821	1.76034

## Sheet: Supplementary Fig. 7e
Supplementary data of Supplementary Fig. 7
Supplementary Fig. 7e	EBCs density of infected leaves in WT
	Vector control
	Sample	Leaf area (mm2)	EBC/leaf	EBC/mm2
	VC1	27.7202	852	30.7357
	VC2	25.2347	564	22.3501
	VC3	21.1751	709	33.4827
	VC4	28.5902	345	12.0671
	VC5	29.3911	484	16.4676
	VC6	15.9072	293	18.4193
	VC7	28.4452	489	17.191
	VC8	18.8346	624	33.1306
	VC9	12.7382	234	18.37
	VC10	20.2361	441	21.7927
			mean	22.4007
			STD	7.52042
	REBCpro-REBC
	Sample	Leaf area (mm2)	EBC/leaf	EBC/mm2
	REBCpro-REBC-1	15.1892	584	38.4484
	REBCpro-REBC-2	26.8365	635	23.6618
	REBCpro-REBC-3	44.9461	991	22.0486
	REBCpro-REBC-4	11.026	136	12.3345
	REBCpro-REBC-5	29.253	504	17.229
	REBCpro-REBC-6	13.9119	364	26.1646
	REBCpro-REBC-7	6.58658	91	13.816
	REBCpro-REBC-8	19.8909	495	24.8857
	REBCpro-REBC-9	19.2212	301	15.6598
	REBCpro-REBC-10	8.83734	216	24.4417
			mean	21.869
			STD	7.66041

## Sheet: Supplementary Table 1
	Supplementary data of Supplementary Table 1
	Supplementary Table 1
	EBCs counts
		WT	rebc1	rebc2	rebc1/rebc2
		1476	5	0	0
		1004	2	4	1
		976	1	7	7
		1182	1	0	2
		1024	4	6	1
		1166	3	1	7
		1338	0	3	3
		1342	2	4	3
		966	4	3	0
		1112	7	9	3
	mean	1158.6	2.9	3.7	2.7
	STD	176.947	2.13177	2.98329	2.54078
